# Supplementary material for: (OC-6-35)-(2,2′-Bipyridine-κ2 N,N′)dimeth­yl(3-sulfido­propionato-κ2 S,O)platinum(IV)
Source: Acta Crystallogr Sect E Struct Rep Online. 2011 Apr 16;67(Pt 5):m604–5. doi: 10.1107/S1600536811013626 (PMC3089277; doi:10.1107/S1600536811013626)
Supplement: Supplementary file 1 [file e-67-0m604-sup1.cif]

##############################################################################
#                                                                            #
# This CIF contains the data in a paper accepted for publication in          #
# Acta Crystallographica Section E. It conforms to the requirements of       #
# Notes for Authors for Acta Crystallographica Section E, and has been       #
# peer reviewed under the auspices of the IUCr Commission on Journals.       #
#                                                                            #
# Full details of the Crystallographic Information File format               #
# are given in the paper "The Crystallographic Information File (CIF):       #
# a New Standard Archive File for Crystallography" by S. R. Hall, F. H.      #
# Allen and I. D. Brown [Acta Cryst. (1991), A47, 655-685].                  #
#                                                                            #
# The current version of the core CIF dictionary is obtainable from          #
# ftp://ftp.iucr.org/pub/cif_core.dic.                                       #
#                                                                            #
# Software is freely available for graphical display of the structure(s)     #
# in this CIF. For information consult the CIF software page                 #
# http://www.iucr.org/resources/cif/software.                                #
#                                                                            #
# This file may be used for bona fide research purposes within the           #
# scientific community so long as proper attribution is given to the journal # 
# article from which it was obtained.                                        #
#                                                                            #
##############################################################################
data_global
_audit_creation_method     SHELXL-97
_journal_data_validation_number     ?
_journal_date_recd_electronic     2011-04-04
_journal_date_accepted     2011-04-11
_journal_name_full     'Acta Crystallographica, Section E'
_journal_year     2011
_journal_volume     67
_journal_issue      5
_journal_page_first     m604
_journal_page_last     m605
_journal_paper_category     QM
_journal_coeditor_code     TK2735
_publ_contact_author_name     'Dr. Richard J. Puddephatt'
_publ_contact_author_address
;
Department of Chemistry
University of Western Ontario
London, Canada
N6A 5B7
;
_publ_contact_author_email     pudd@uwo.ca
_publ_contact_author_fax     '1-519-661-3022'
_publ_contact_author_phone     '1-519-661-2111 (ext) 86336'
_publ_section_title
;\
(<i>OC</i>-6-35)-(2,2'-Bipyridine-\k^2^<i>N</i>,<i>N</i>')dimethyl(3-\
sulfidopropionato-\k^2^<i>S</i>,<i>O</i>)platinum(IV)
;
loop_
    _publ_author_name
    _publ_author_footnote
    _publ_author_address
    'McCready, Matthew S.' ?
;
Department of Chemistry
University of Western Ontario
London
Canada N6A 5B7
;
    'Puddephatt, Richard J.' ?
;
Department of Chemistry
University of Western Ontario
London
Canada N6A 5B7
;
data_I
_chemical_name_systematic
;
(<i>OC</i>-6-35)-(2,2'-Bipyridine-\k^2^<i>N</i>,<i>N</i>')dimethyl(3-
sulfidopropionato-\k^2^<i>S</i>,<i>O</i>)platinum(IV)
;
_chemical_name_common     ?
_chemical_formula_moiety     'C15 H18 N2 O2 Pt S'
_chemical_formula_sum     'C15 H18 N2 O2 Pt S'
_chemical_formula_iupac     '[Pt (C H3)2 (C3 H4 O2 S1) (C10 H8 N2)]'
_chemical_formula_weight     485.46
_chemical_melting_point     ?
_symmetry_cell_setting     monoclinic
_symmetry_space_group_name_H-M     'P 21/n'
_symmetry_space_group_name_Hall     '-P 2yn'
loop_
    _symmetry_equiv_pos_as_xyz
    'x, y, z'
    '-x+1/2, y+1/2, -z+1/2'
    '-x, -y, -z'
    'x-1/2, -y-1/2, z-1/2'
_cell_length_a     14.0759(6)
_cell_length_b     7.7487(3)
_cell_length_c     14.2306(5)
_cell_angle_alpha     90.00
_cell_angle_beta     98.978(2)
_cell_angle_gamma     90.00
_cell_volume     1533.11(10)
_cell_formula_units_Z     4
_cell_measurement_reflns_used     7767
_cell_measurement_theta_min     2.22
_cell_measurement_theta_max     23.93
_cell_measurement_temperature     150(2)
_exptl_crystal_description     block
_exptl_crystal_colour     orange
_exptl_crystal_size_max     0.04
_exptl_crystal_size_mid     0.04
_exptl_crystal_size_min     0.02
_exptl_crystal_density_diffrn     2.103
_exptl_crystal_density_meas     ?
_exptl_crystal_density_method     'not measured'
_exptl_crystal_F_000     928
_exptl_absorpt_coefficient_mu     9.293
_exptl_absorpt_correction_type     multi-scan
_exptl_absorpt_process_details     '(SADABS; Bruker, 2006)'
_exptl_absorpt_correction_T_min     0.7075
_exptl_absorpt_correction_T_max     0.8580
_exptl_special_details
;
;
_diffrn_ambient_temperature     150(2)
_diffrn_radiation_type     MoK\a
_diffrn_radiation_wavelength     0.71073
_diffrn_radiation_source     'fine-focus sealed tube'
_diffrn_radiation_monochromator     graphite
_diffrn_measurement_device_type     'Bruker APEXII CCD'
_diffrn_measurement_method     '\f and \w'
_diffrn_detector_area_resol_mean     ?
_diffrn_reflns_number     52534
_diffrn_reflns_av_R_equivalents     0.0737
_diffrn_reflns_av_sigmaI/netI     0.0351
_diffrn_reflns_theta_min     1.89
_diffrn_reflns_theta_max     30.51
_diffrn_reflns_theta_full     30.51
_diffrn_measured_fraction_theta_max     1.000
_diffrn_measured_fraction_theta_full     1.000
_diffrn_reflns_limit_h_min     -20
_diffrn_reflns_limit_h_max     20
_diffrn_reflns_limit_k_min     -11
_diffrn_reflns_limit_k_max     11
_diffrn_reflns_limit_l_min     -20
_diffrn_reflns_limit_l_max     20
_refine_special_details
;
Refinement of <i>F</i>^2^ against ALL reflections. The weighted <i>R</i>-factor
<i>wR</i> and goodness of fit <i>S</i> are based on <i>F</i>^2^, conventional
<i>R</i>-factors <i>R</i> are based on <i>F</i>, with <i>F</i> set to zero for
negative <i>F</i>^2^. The threshold expression of <i>F</i>^2^ >
\s(<i>F</i>^2^) is used only for calculating <i>R</i>-factors(gt) <i>etc</i>.
and is not relevant to the choice of reflections for refinement.
<i>R</i>-factors based on <i>F</i>^2^ are statistically about twice as large
as those based on <i>F</i>, and <i>R</i>- factors based on ALL data will be
even larger.
;
_reflns_number_total     4672
_reflns_number_gt     3735
_reflns_threshold_expression     I>2\s(I)
_refine_ls_structure_factor_coef     Fsqd
_refine_ls_matrix_type     full
_refine_ls_R_factor_all     0.0403
_refine_ls_R_factor_gt     0.0262
_refine_ls_wR_factor_gt     0.0447
_refine_ls_wR_factor_ref     0.0485
_refine_ls_goodness_of_fit_ref     1.041
_refine_ls_restrained_S_all     1.041
_refine_ls_number_reflns     4672
_refine_ls_number_parameters     192
_refine_ls_number_restraints     0
_refine_ls_hydrogen_treatment     constr
_refine_ls_weighting_scheme     calc
_refine_ls_weighting_details
         'calc w=1/[\s^2^(Fo^2^)+(0.0113P)^2^+3.0575P] where P=(Fo^2^+2Fc^2^)/3'
_atom_sites_solution_hydrogens     geom
_atom_sites_solution_primary     direct
_atom_sites_solution_secondary     difmap
_refine_ls_shift/su_max     0.001
_refine_ls_shift/su_mean     0.000
_refine_diff_density_max     0.919
_refine_diff_density_min     -1.423
_refine_ls_extinction_method     none
_refine_ls_extinction_coef     ?
loop_
    _atom_type_symbol
    _atom_type_description
    _atom_type_scat_dispersion_real
    _atom_type_scat_dispersion_imag
    _atom_type_scat_source
    'C' 'C' 0.0033 0.0016
                         'International Tables Vol C Tables 4.2.6.8 and 6.1.1.4'
    'H' 'H' 0.0000 0.0000
                         'International Tables Vol C Tables 4.2.6.8 and 6.1.1.4'
    'N' 'N' 0.0061 0.0033
                         'International Tables Vol C Tables 4.2.6.8 and 6.1.1.4'
    'O' 'O' 0.0106 0.0060
                         'International Tables Vol C Tables 4.2.6.8 and 6.1.1.4'
    'S' 'S' 0.1246 0.1234
                         'International Tables Vol C Tables 4.2.6.8 and 6.1.1.4'
    'Pt' 'Pt' -1.7033 8.3905
                         'International Tables Vol C Tables 4.2.6.8 and 6.1.1.4'
_computing_data_collection     'APEX2 (Bruker, 2007)'
_computing_cell_refinement     'SAINT (Bruker, 2007)'
_computing_data_reduction     'SAINT (Bruker, 2007)'
_computing_structure_solution     'SHELXS97 (Sheldrick, 2008)'
_computing_structure_refinement     'SHELXL97 (Sheldrick, 2008)'
_computing_molecular_graphics     'SHELXTL (Sheldrick, 2008)'
_computing_publication_material     'SHELXTL (Sheldrick, 2008)'
loop_
    _atom_site_type_symbol
    _atom_site_label
    _atom_site_fract_x
    _atom_site_fract_y
    _atom_site_fract_z
    _atom_site_U_iso_or_equiv
    _atom_site_adp_type
    _atom_site_calc_flag
    _atom_site_refinement_flags
    _atom_site_occupancy
    _atom_site_symmetry_multiplicity
    _atom_site_disorder_assembly
    _atom_site_disorder_group
    Pt Pt1 0.032981(10) 0.174968(18) 0.254103(9) 0.01904(4) Uani d . 1 1 . .
    S S1 0.12815(8) 0.07657(14) 0.14873(7) 0.0283(2) Uani d . 1 1 . .
    O O1 -0.1206(2) -0.2968(4) 0.2172(2) 0.0406(8) Uani d . 1 1 . .
    N N1 -0.0415(2) 0.2693(4) 0.3609(2) 0.0195(6) Uani d . 1 1 . .
    C C1 0.0013(3) 0.2400(5) 0.4520(2) 0.0196(7) Uani d . 1 1 . .
    O O2 -0.0384(2) -0.0655(3) 0.26891(18) 0.0277(6) Uani d . 1 1 . .
    N N2 0.1270(2) 0.1055(4) 0.3823(2) 0.0195(6) Uani d . 1 1 . .
    C C2 -0.1257(3) 0.3538(5) 0.3450(3) 0.0260(8) Uani d . 1 1 . .
    H H2 -0.1548 0.3754 0.2813 0.031 Uiso calc R 1 1 . .
    C C3 -0.1716(3) 0.4105(5) 0.4185(3) 0.0311(9) Uani d . 1 1 . .
    H H3 -0.2312 0.4701 0.4054 0.037 Uiso calc R 1 1 . .
    C C4 -0.1293(3) 0.3790(5) 0.5112(3) 0.0283(9) Uani d . 1 1 . .
    H H4 -0.1599 0.4159 0.5627 0.034 Uiso calc R 1 1 . .
    C C5 -0.0424(3) 0.2938(5) 0.5284(3) 0.0230(8) Uani d . 1 1 . .
    H H5 -0.0126 0.2718 0.5919 0.028 Uiso calc R 1 1 . .
    C C6 0.0944(2) 0.1480(4) 0.4640(2) 0.0182(7) Uani d . 1 1 . .
    C C7 0.2101(3) 0.0196(5) 0.3870(3) 0.0257(8) Uani d . 1 1 . .
    H H7 0.2328 -0.0094 0.3295 0.031 Uiso calc R 1 1 . .
    C C8 0.2641(3) -0.0284(5) 0.4728(3) 0.0277(8) Uani d . 1 1 . .
    H H8 0.3227 -0.0898 0.4742 0.033 Uiso calc R 1 1 . .
    C C9 0.2314(3) 0.0143(5) 0.5566(3) 0.0256(8) Uani d . 1 1 . .
    H H9 0.2668 -0.0188 0.6162 0.031 Uiso calc R 1 1 . .
    C C10 0.1464(3) 0.1060(5) 0.5524(3) 0.0242(8) Uani d . 1 1 . .
    H H10 0.1239 0.1397 0.6092 0.029 Uiso calc R 1 1 . .
    C C11 0.1008(3) -0.1529(5) 0.1446(3) 0.0308(9) Uani d . 1 1 . .
    H H11B 0.1342 -0.2073 0.0959 0.037 Uiso calc R 1 1 . .
    H H11A 0.1273 -0.2044 0.2069 0.037 Uiso calc R 1 1 . .
    C C12 -0.0063(3) -0.1973(5) 0.1222(3) 0.0304(9) Uani d . 1 1 . .
    H H12B -0.0372 -0.1179 0.0720 0.036 Uiso calc R 1 1 . .
    H H12A -0.0129 -0.3159 0.0961 0.036 Uiso calc R 1 1 . .
    C C13 -0.0603(3) -0.1864(5) 0.2073(3) 0.0260(8) Uani d . 1 1 . .
    C C14 0.0972(3) 0.4106(5) 0.2463(3) 0.0272(8) Uani d . 1 1 . .
    H H14A 0.0999 0.4385 0.1796 0.041 Uiso calc R 1 1 . .
    H H14B 0.1625 0.4071 0.2821 0.041 Uiso calc R 1 1 . .
    H H14C 0.0597 0.4990 0.2735 0.041 Uiso calc R 1 1 . .
    C C15 -0.0667(3) 0.2486(6) 0.1408(3) 0.0296(9) Uani d . 1 1 . .
    H H15A -0.0815 0.3714 0.1466 0.044 Uiso calc R 1 1 . .
    H H15B -0.1255 0.1806 0.1400 0.044 Uiso calc R 1 1 . .
    H H15C -0.0409 0.2291 0.0816 0.044 Uiso calc R 1 1 . .
loop_
    _atom_site_aniso_label
    _atom_site_aniso_U_11
    _atom_site_aniso_U_22
    _atom_site_aniso_U_33
    _atom_site_aniso_U_12
    _atom_site_aniso_U_13
    _atom_site_aniso_U_23
    Pt1 0.02214(7) 0.01977(7) 0.01574(6) 0.00002(7) 0.00464(4) 0.00076(6)
    S1 0.0343(5) 0.0298(6) 0.0236(5) 0.0024(4) 0.0135(4) 0.0001(4)
    O1 0.0444(19) 0.0335(18) 0.0450(18) -0.0164(15) 0.0105(15) -0.0097(14)
    N1 0.0218(15) 0.0184(15) 0.0189(14) -0.0009(12) 0.0043(12) -0.0014(12)
    C1 0.0235(18) 0.0144(17) 0.0219(17) -0.0065(14) 0.0071(14) -0.0009(14)
    O2 0.0382(16) 0.0254(15) 0.0205(13) -0.0109(12) 0.0081(12) -0.0025(11)
    N2 0.0202(15) 0.0218(16) 0.0165(14) -0.0022(13) 0.0029(11) 0.0011(12)
    C2 0.0268(19) 0.023(2) 0.0285(19) -0.0001(16) 0.0050(16) 0.0001(16)
    C3 0.026(2) 0.028(2) 0.041(2) 0.0060(17) 0.0090(18) -0.0030(18)
    C4 0.034(2) 0.023(2) 0.032(2) -0.0028(17) 0.0162(17) -0.0061(16)
    C5 0.031(2) 0.019(2) 0.0215(17) -0.0050(15) 0.0107(15) -0.0021(14)
    C6 0.0217(17) 0.0154(18) 0.0183(15) -0.0055(14) 0.0054(13) -0.0030(13)
    C7 0.0204(18) 0.034(2) 0.0231(18) 0.0031(16) 0.0038(14) 0.0014(16)
    C8 0.0207(18) 0.030(2) 0.032(2) -0.0005(17) 0.0007(16) 0.0047(17)
    C9 0.0265(19) 0.026(2) 0.0220(17) -0.0073(16) -0.0028(15) 0.0045(15)
    C10 0.027(2) 0.024(2) 0.0215(18) -0.0057(16) 0.0031(15) -0.0022(15)
    C11 0.039(2) 0.027(2) 0.0275(19) 0.0063(18) 0.0086(17) -0.0018(17)
    C12 0.043(2) 0.025(2) 0.0225(18) 0.0005(19) 0.0037(17) -0.0041(16)
    C13 0.0288(19) 0.024(2) 0.0237(17) 0.0000(18) -0.0001(15) 0.0049(16)
    C14 0.032(2) 0.023(2) 0.029(2) -0.0021(17) 0.0106(17) 0.0023(16)
    C15 0.030(2) 0.033(2) 0.0233(19) 0.0091(18) -0.0045(16) 0.0001(17)
_geom_special_details
;
All e.s.d.'s (except the e.s.d. in the dihedral angle between two l.s. planes)
are estimated using the full covariance matrix. The cell e.s.d.'s are taken
into account individually in the estimation of e.s.d.'s in distances, angles
and torsion angles; correlations between e.s.d.'s in cell parameters are only
used when they are defined by crystal symmetry. An approximate (isotropic)
treatment of cell e.s.d.'s is used for estimating e.s.d.'s involving l.s.
planes.
;
loop_
    _geom_bond_atom_site_label_1
    _geom_bond_atom_site_label_2
    _geom_bond_site_symmetry_2
    _geom_bond_distance
    _geom_bond_publ_flag
    Pt1 C15 . 2.046(4) y
    Pt1 C14 . 2.048(4) y
    Pt1 N1 . 2.107(3) y
    Pt1 O2 . 2.143(3) y
    Pt1 N2 . 2.149(3) y
    Pt1 S1 . 2.2916(9) y
    S1 C11 . 1.818(4) no
    O1 C13 . 1.230(5) no
    N1 C2 . 1.342(5) no
    N1 C1 . 1.361(4) no
    C1 C5 . 1.395(5) no
    C1 C6 . 1.478(5) no
    O2 C13 . 1.287(5) no
    N2 C7 . 1.338(5) no
    N2 C6 . 1.355(4) no
    C2 C3 . 1.383(5) no
    C2 H2 . 0.9500 no
    C3 C4 . 1.382(6) no
    C3 H3 . 0.9500 no
    C4 C5 . 1.378(5) no
    C4 H4 . 0.9500 no
    C5 H5 . 0.9500 no
    C6 C10 . 1.393(5) no
    C7 C8 . 1.385(5) no
    C7 H7 . 0.9500 no
    C8 C9 . 1.383(5) no
    C8 H8 . 0.9500 no
    C9 C10 . 1.384(5) no
    C9 H9 . 0.9500 no
    C10 H10 . 0.9500 no
    C11 C12 . 1.531(6) no
    C11 H11B . 0.9900 no
    C11 H11A . 0.9900 no
    C12 C13 . 1.529(5) no
    C12 H12B . 0.9900 no
    C12 H12A . 0.9900 no
    C14 H14A . 0.9800 no
    C14 H14B . 0.9800 no
    C14 H14C . 0.9800 no
    C15 H15A . 0.9800 no
    C15 H15B . 0.9800 no
    C15 H15C . 0.9800 no
loop_
    _geom_angle_atom_site_label_1
    _geom_angle_atom_site_label_2
    _geom_angle_atom_site_label_3
    _geom_angle_site_symmetry_1
    _geom_angle_site_symmetry_3
    _geom_angle
    _geom_angle_publ_flag
    C15 Pt1 C14 . . 87.88(17) y
    C15 Pt1 N1 . . 96.54(14) y
    C14 Pt1 N1 . . 90.17(13) y
    C15 Pt1 O2 . . 92.60(15) y
    C14 Pt1 O2 . . 176.55(12) no
    N1 Pt1 O2 . . 86.39(11) y
    C15 Pt1 N2 . . 174.03(14) no
    C14 Pt1 N2 . . 92.92(14) y
    N1 Pt1 N2 . . 77.55(11) y
    O2 Pt1 N2 . . 86.26(11) y
    C15 Pt1 S1 . . 88.64(12) y
    C14 Pt1 S1 . . 87.34(11) y
    N1 Pt1 S1 . . 174.16(9) y
    O2 Pt1 S1 . . 96.09(7) y
    N2 Pt1 S1 . . 97.30(8) y
    C11 S1 Pt1 . . 101.78(13) no
    C2 N1 C1 . . 119.3(3) no
    C2 N1 Pt1 . . 125.0(2) no
    C1 N1 Pt1 . . 115.6(2) no
    N1 C1 C5 . . 120.6(3) no
    N1 C1 C6 . . 116.3(3) no
    C5 C1 C6 . . 123.0(3) no
    C13 O2 Pt1 . . 129.2(2) no
    C7 N2 C6 . . 119.3(3) no
    C7 N2 Pt1 . . 125.7(2) no
    C6 N2 Pt1 . . 114.9(2) no
    N1 C2 C3 . . 122.2(4) no
    N1 C2 H2 . . 118.9 no
    C3 C2 H2 . . 118.9 no
    C4 C3 C2 . . 118.9(4) no
    C4 C3 H3 . . 120.6 no
    C2 C3 H3 . . 120.6 no
    C5 C4 C3 . . 119.5(3) no
    C5 C4 H4 . . 120.2 no
    C3 C4 H4 . . 120.2 no
    C4 C5 C1 . . 119.5(4) no
    C4 C5 H5 . . 120.3 no
    C1 C5 H5 . . 120.3 no
    N2 C6 C10 . . 121.1(3) no
    N2 C6 C1 . . 115.5(3) no
    C10 C6 C1 . . 123.3(3) no
    N2 C7 C8 . . 122.1(3) no
    N2 C7 H7 . . 118.9 no
    C8 C7 H7 . . 118.9 no
    C9 C8 C7 . . 119.0(4) no
    C9 C8 H8 . . 120.5 no
    C7 C8 H8 . . 120.5 no
    C8 C9 C10 . . 119.2(4) no
    C8 C9 H9 . . 120.4 no
    C10 C9 H9 . . 120.4 no
    C9 C10 C6 . . 119.2(3) no
    C9 C10 H10 . . 120.4 no
    C6 C10 H10 . . 120.4 no
    C12 C11 S1 . . 115.0(3) no
    C12 C11 H11B . . 108.5 no
    S1 C11 H11B . . 108.5 no
    C12 C11 H11A . . 108.5 no
    S1 C11 H11A . . 108.5 no
    H11B C11 H11A . . 107.5 no
    C13 C12 C11 . . 114.7(3) no
    C13 C12 H12B . . 108.6 no
    C11 C12 H12B . . 108.6 no
    C13 C12 H12A . . 108.6 no
    C11 C12 H12A . . 108.6 no
    H12B C12 H12A . . 107.6 no
    O1 C13 O2 . . 121.6(4) no
    O1 C13 C12 . . 119.4(4) no
    O2 C13 C12 . . 119.0(3) no
    Pt1 C14 H14A . . 109.5 no
    Pt1 C14 H14B . . 109.5 no
    H14A C14 H14B . . 109.5 no
    Pt1 C14 H14C . . 109.5 no
    H14A C14 H14C . . 109.5 no
    H14B C14 H14C . . 109.5 no
    Pt1 C15 H15A . . 109.5 no
    Pt1 C15 H15B . . 109.5 no
    H15A C15 H15B . . 109.5 no
    Pt1 C15 H15C . . 109.5 no
    H15A C15 H15C . . 109.5 no
    H15B C15 H15C . . 109.5 no
loop_
    _geom_torsion_atom_site_label_1
    _geom_torsion_atom_site_label_2
    _geom_torsion_atom_site_label_3
    _geom_torsion_atom_site_label_4
    _geom_torsion_site_symmetry_1
    _geom_torsion_site_symmetry_2
    _geom_torsion_site_symmetry_3
    _geom_torsion_site_symmetry_4
    _geom_torsion
    _geom_torsion_publ_flag
    C15 Pt1 S1 C11 . . . . -98.02(19) no
    C14 Pt1 S1 C11 . . . . 174.04(18) no
    N1 Pt1 S1 C11 . . . . 109.3(8) no
    O2 Pt1 S1 C11 . . . . -5.56(16) no
    N2 Pt1 S1 C11 . . . . 81.44(16) no
    C15 Pt1 N1 C2 . . . . -2.1(3) no
    C14 Pt1 N1 C2 . . . . 85.8(3) no
    O2 Pt1 N1 C2 . . . . -94.3(3) no
    N2 Pt1 N1 C2 . . . . 178.7(3) no
    S1 Pt1 N1 C2 . . . . 150.4(7) no
    C15 Pt1 N1 C1 . . . . 177.9(3) no
    C14 Pt1 N1 C1 . . . . -94.2(3) no
    O2 Pt1 N1 C1 . . . . 85.7(3) no
    N2 Pt1 N1 C1 . . . . -1.2(2) no
    S1 Pt1 N1 C1 . . . . -29.5(10) no
    C2 N1 C1 C5 . . . . 1.3(5) no
    Pt1 N1 C1 C5 . . . . -178.8(3) no
    C2 N1 C1 C6 . . . . -179.3(3) no
    Pt1 N1 C1 C6 . . . . 0.7(4) no
    C15 Pt1 O2 C13 . . . . 56.8(3) no
    C14 Pt1 O2 C13 . . . . 155(2) no
    N1 Pt1 O2 C13 . . . . 153.2(3) no
    N2 Pt1 O2 C13 . . . . -129.1(3) no
    S1 Pt1 O2 C13 . . . . -32.1(3) no
    C15 Pt1 N2 C7 . . . . 170.6(13) no
    C14 Pt1 N2 C7 . . . . -91.9(3) no
    N1 Pt1 N2 C7 . . . . 178.6(3) no
    O2 Pt1 N2 C7 . . . . 91.5(3) no
    S1 Pt1 N2 C7 . . . . -4.2(3) no
    C15 Pt1 N2 C6 . . . . -6.3(15) no
    C14 Pt1 N2 C6 . . . . 91.2(3) no
    N1 Pt1 N2 C6 . . . . 1.7(2) no
    O2 Pt1 N2 C6 . . . . -85.4(2) no
    S1 Pt1 N2 C6 . . . . 178.9(2) no
    C1 N1 C2 C3 . . . . -0.9(6) no
    Pt1 N1 C2 C3 . . . . 179.1(3) no
    N1 C2 C3 C4 . . . . 0.0(6) no
    C2 C3 C4 C5 . . . . 0.6(6) no
    C3 C4 C5 C1 . . . . -0.2(6) no
    N1 C1 C5 C4 . . . . -0.7(5) no
    C6 C1 C5 C4 . . . . 179.9(3) no
    C7 N2 C6 C10 . . . . 0.8(5) no
    Pt1 N2 C6 C10 . . . . 178.0(3) no
    C7 N2 C6 C1 . . . . -179.0(3) no
    Pt1 N2 C6 C1 . . . . -1.9(4) no
    N1 C1 C6 N2 . . . . 0.8(5) no
    C5 C1 C6 N2 . . . . -179.8(3) no
    N1 C1 C6 C10 . . . . -179.0(3) no
    C5 C1 C6 C10 . . . . 0.4(5) no
    C6 N2 C7 C8 . . . . 0.3(6) no
    Pt1 N2 C7 C8 . . . . -176.4(3) no
    N2 C7 C8 C9 . . . . -0.3(6) no
    C7 C8 C9 C10 . . . . -0.9(6) no
    C8 C9 C10 C6 . . . . 2.0(6) no
    N2 C6 C10 C9 . . . . -2.0(5) no
    C1 C6 C10 C9 . . . . 177.8(3) no
    Pt1 S1 C11 C12 . . . . 53.1(3) no
    S1 C11 C12 C13 . . . . -81.1(4) no
    Pt1 O2 C13 O1 . . . . -162.2(3) no
    Pt1 O2 C13 C12 . . . . 20.8(5) no
    C11 C12 C13 O1 . . . . -139.6(4) no
    C11 C12 C13 O2 . . . . 37.5(5) no
loop_
    _geom_hbond_atom_site_label_D
    _geom_hbond_atom_site_label_H
    _geom_hbond_atom_site_label_A
    _geom_hbond_site_symmetry_A
    _geom_hbond_distance_DH
    _geom_hbond_distance_HA
    _geom_hbond_distance_DA
    _geom_hbond_angle_DHA
    C10 H10 O2 3_556 0.95 2.33 3.175(5) 148
