# Supplementary material for: (OC-6-35)-(2,2′-Bipyridine-κ2 N,N′)dimeth­yl(3-sulfido­propionato-κ2 S,O)platinum(IV)
Source: Acta Crystallogr Sect E Struct Rep Online. 2011 Apr 16;67(Pt 5):m604–5. doi: 10.1107/S1600536811013626 (PMC3089277; doi:10.1107/S1600536811013626)
Supplement: Supplementary file 2 [file e-67-0m604-Isup2.hkl]

# 
# h,k,l, Fc-squared, Fo-squared, sigma(Fo-squared) and status flag 
# 
data_I
_shelx_title ' B10067_0m in P2(1)/n' 
_shelx_refln_list_code          4 
_shelx_F_calc_maximum      358.99 
_exptl_crystal_F_000       928.00 
_reflns_d_resolution_high  0.7000 
 
loop_ 
 _symmetry_equiv_pos_as_xyz 
 'x, y, z' 
 '-x+1/2, y+1/2, -z+1/2' 
 '-x, -y, -z' 
 'x-1/2, -y-1/2, z-1/2' 
 
_cell_length_a    14.0759 
_cell_length_b     7.7487 
_cell_length_c    14.2306 
_cell_angle_alpha  90.000 
_cell_angle_beta   98.978 
_cell_angle_gamma  90.000 
 
_shelx_F_squared_multiplier     1.000 
 
loop_ 
 _refln_index_h 
 _refln_index_k 
 _refln_index_l 
 _refln_F_squared_calc 
 _refln_F_squared_meas 
 _refln_F_squared_sigma 
 _refln_observed_status 
   2   0   0   124618.41   122224.59   1226.61 o 
   4   0   0     9246.07     8790.91    161.09 o 
   6   0   0     3655.15     3664.83    133.03 o 
   8   0   0     2834.36     3068.12    141.19 o 
  10   0   0     9353.19     9437.74    241.41 o 
  12   0   0    22200.88    21924.19    425.38 o 
  14   0   0    12270.61    12256.18    330.80 o 
  16   0   0     6093.86     6247.39    316.63 o 
  18   0   0     3346.95     3253.32    284.78 o 
   1   1   0    37450.43    38200.04    290.84 o 
   2   1   0    16891.98    17745.94    136.25 o 
   3   1   0     8669.14     8214.94     86.41 o 
   4   1   0    24948.97    24864.40    215.34 o 
   5   1   0     2385.79     2454.63     56.63 o 
   6   1   0    23564.96    22945.29    280.39 o 
   7   1   0      616.29      509.48     47.57 o 
   8   1   0    26282.72    24997.79    292.53 o 
   9   1   0       24.77       19.17     40.75 o 
  10   1   0    22059.13    21578.60    286.39 o 
  11   1   0     5109.23     5392.22    206.81 o 
  12   1   0     5861.09     6101.92    180.39 o 
  13   1   0     3445.06     3442.54    146.66 o 
  14   1   0      635.40      517.42     98.41 o 
  15   1   0     1073.53      864.98     95.79 o 
  16   1   0       42.03       88.23     76.10 o 
  17   1   0     1597.68     1639.30    145.61 o 
  18   1   0     1022.67      929.36    136.86 o 
  19   1   0      458.17      517.76    128.45 o 
   0   2   0    29602.70    29499.08    360.18 o 
   1   2   0    18895.89    19912.52    158.37 o 
   2   2   0    75381.91    74957.24    505.24 o 
   3   2   0    37428.65    37572.28    288.96 o 
   4   2   0    10782.84    10532.34    130.32 o 
   5   2   0    16948.44    16495.88    206.76 o 
   6   2   0     3160.09     3518.26     75.47 o 
   7   2   0    32089.11    31288.60    291.50 o 
   8   2   0      586.23      513.92     62.21 o 
   9   2   0    33250.92    32758.58    368.68 o 
  10   2   0     1515.88     1493.01     85.37 o 
  11   2   0     9964.66    10009.19    231.95 o 
  12   2   0     3081.76     3150.89    166.79 o 
  13   2   0      303.78      336.06     68.17 o 
  14   2   0     3865.06     3812.18    158.71 o 
  15   2   0       19.32      -63.69     65.51 o 
  16   2   0     2108.37     2211.90    139.06 o 
  17   2   0      198.12      119.18    102.52 o 
  18   2   0      921.03      958.86    131.50 o 
  19   2   0     1135.64     1031.72    153.42 o 
   1   3   0    57211.30    56959.32    472.68 o 
   2   3   0     4011.73     4372.06    108.18 o 
   3   3   0    43271.73    42435.43    320.08 o 
   4   3   0      271.73      367.50     31.78 o 
   5   3   0     9354.13     8905.62    134.34 o 
   6   3   0      651.13      575.81     41.44 o 
   7   3   0      409.35      448.37     33.31 o 
   8   3   0      331.56      370.42     36.92 o 
   9   3   0     2349.74     2524.64     88.89 o 
  10   3   0      154.86      170.48     50.69 o 
  11   3   0     4503.08     4881.25    173.02 o 
  12   3   0      498.68      339.81     68.14 o 
  13   3   0     7512.59     7950.83    230.43 o 
  14   3   0      222.20      172.27     70.68 o 
  15   3   0     9221.45     9113.81    263.28 o 
  16   3   0        5.48       75.13     87.71 o 
  17   3   0     5031.63     5268.90    223.89 o 
  18   3   0        7.48      -21.07     96.69 o 
  19   3   0     1648.82     1555.41    163.36 o 
   0   4   0     6193.20     6813.07    167.42 o 
   1   4   0       42.07       38.88     26.10 o 
   2   4   0     2898.56     2899.58     62.92 o 
   3   4   0     9743.41     9837.55    120.43 o 
   4   4   0     2644.20     3111.94     80.70 o 
   5   4   0    42653.60    41889.47    365.54 o 
   6   4   0      698.95      781.51     49.38 o 
   7   4   0    31531.94    31093.92    304.62 o 
   8   4   0      306.70      351.06     46.72 o 
   9   4   0    13248.00    13335.24    219.77 o 
  10   4   0      202.77      175.37     56.35 o 
  11   4   0     6047.87     6516.84    189.35 o 
  12   4   0     1259.33     1374.05    104.61 o 
  13   4   0     3307.50     3414.73    168.40 o 
  14   4   0     1207.01      978.67    111.94 o 
  15   4   0       33.86      -80.25     81.51 o 
  16   4   0      543.95      566.71    105.70 o 
  17   4   0      942.31     1018.46    132.82 o 
  18   4   0      555.12      520.89    127.89 o 
   1   5   0    12656.49    12511.45    170.42 o 
   2   5   0      815.94      933.17     45.92 o 
   3   5   0    13127.63    12816.15    180.28 o 
   4   5   0    11583.44    11636.00    208.52 o 
   5   5   0     7141.94     7259.07    154.04 o 
   6   5   0    17252.91    16965.58    235.74 o 
   7   5   0      145.61       31.26     43.80 o 
   8   5   0    11598.32    11692.00    199.92 o 
   9   5   0      837.17      866.26     77.25 o 
  10   5   0     2453.16     2857.94    131.71 o 
  11   5   0      583.62      466.91     86.14 o 
  12   5   0     2314.04     2403.05    149.91 o 
  13   5   0     2015.65     2099.77    211.50 o 
  14   5   0      488.07      755.00    121.60 o 
  15   5   0     3607.20     3249.71    204.90 o 
  16   5   0       80.96      -52.51    101.05 o 
  17   5   0     1726.95     1602.13    172.84 o 
   0   6   0    15139.32    15590.84    337.20 o 
   1   6   0        6.43        4.08     43.41 o 
   2   6   0    14737.98    15286.46    233.74 o 
   3   6   0      757.90      694.92     64.97 o 
   4   6   0    14478.91    14841.37    248.32 o 
   5   6   0     5243.56     5424.66    166.50 o 
   6   6   0      344.35      539.75     85.94 o 
   7   6   0     4503.09     4644.55    195.27 o 
   8   6   0      450.18      324.65     84.35 o 
   9   6   0      966.01      964.12    106.65 o 
  10   6   0     1540.06     1468.78    128.08 o 
  11   6   0      673.66      443.68    101.71 o 
  12   6   0     3896.88     3225.88    200.69 o 
  13   6   0      121.94       90.36    102.91 o 
  14   6   0     5771.94     5196.22    265.92 o 
  15   6   0        0.45        3.26    109.29 o 
  16   6   0     4698.06     4695.85    335.50 o 
   1   7   0      241.86      168.36     58.89 o 
   2   7   0     3128.70     3349.84    135.19 o 
   3   7   0      369.95      392.80     70.75 o 
   4   7   0    10263.17    10488.61    223.74 o 
   5   7   0      133.97       70.48     65.92 o 
   6   7   0    19225.43    19437.73    384.40 o 
   7   7   0      521.17      357.11     94.07 o 
   8   7   0    10728.81    11244.27    318.48 o 
   9   7   0      115.10       76.42     93.34 o 
  10   7   0     6505.30     6758.62    301.05 o 
  11   7   0        6.79       19.12    101.68 o 
  12   7   0     2067.83     2514.35    223.87 o 
  13   7   0      118.36      118.25    130.87 o 
  14   7   0      331.26      488.06    154.70 o 
  15   7   0      731.42      695.73    179.99 o 
   0   8   0     9388.26    10432.44    334.05 o 
   1   8   0       31.47       85.67     66.71 o 
   2   8   0     8953.83     9181.08    252.93 o 
   3   8   0     1040.20      830.59    107.06 o 
   4   8   0     3128.88     3334.16    178.72 o 
   5   8   0     3407.31     3394.30    192.79 o 
   6   8   0      788.32      684.79    127.58 o 
   7   8   0     2253.39     2351.31    179.57 o 
   8   8   0       93.45       42.10     93.46 o 
   9   8   0      989.22      988.14    152.29 o 
  10   8   0     1281.90     1068.45    158.13 o 
  11   8   0     1274.43     1184.41    172.89 o 
  12   8   0     2604.61     2183.01    229.97 o 
  13   8   0      346.56      289.87    155.85 o 
   1   9   0     9569.85    10403.29    348.22 o 
   2   9   0     1541.70     1732.92    148.00 o 
   3   9   0     5296.86     5346.02    380.61 o 
   4   9   0     1824.11     1545.40    187.29 o 
   5   9   0     1136.02      950.31    149.23 o 
   6   9   0      391.14      329.99    132.52 o 
   7   9   0       16.43     -114.08    114.08 o 
   8   9   0     1758.28     1773.62    240.25 o 
   9   9   0      666.15      339.35    144.41 o 
  10   9   0     1424.04     1261.92    195.01 o 
  11   9   0     1724.35     1970.94    235.91 o 
   0  10   0       35.51       43.27    184.46 o 
   1  10   0      325.18      325.25    151.31 o 
   2  10   0       32.22     -134.16    134.16 o 
   3  10   0     2215.60     1903.35    231.30 o 
   4  10   0        8.60       27.02    136.92 o 
   5  10   0     3543.39     2901.95    283.39 o 
   6  10   0       33.37       42.33    153.84 o 
   7  10   0     4587.04     4376.36    336.99 o 
   8  10   0        5.80      -13.79    160.91 o 
   1  11   0     3850.85     3378.88    475.54 o 
   2  11   0      140.18       16.66    215.85 o 
 -19   0   1     3009.07     2703.22    308.84 o 
 -17   0   1      357.32      249.87    127.70 o 
 -15   0   1      303.86      326.03    106.28 o 
 -13   0   1     3694.61     3993.25    208.34 o 
 -11   0   1    21122.13    20775.07    395.65 o 
  -9   0   1    30488.94    29257.49    460.42 o 
  -7   0   1    22764.08    21532.34    343.76 o 
  -5   0   1    15591.58    15790.26    233.46 o 
  -3   0   1    28536.94    26873.86    279.78 o 
  -1   0   1       64.86       56.55     17.06 o 
   1   0   1    19894.47    19383.64    216.51 o 
   3   0   1    14357.30    13827.18    183.79 o 
   5   0   1    34040.88    34098.41    484.46 o 
   7   0   1    28169.67    28140.01    420.68 o 
   9   0   1    25140.52    24119.11    407.28 o 
  11   0   1    15378.09    14694.14    370.58 o 
  13   0   1     2425.32     2114.97    171.37 o 
  15   0   1        0.18       94.87    104.49 o 
  17   0   1     1184.20     1191.88    178.91 o 
  19   0   1     2031.31     2229.14    254.33 o 
 -19   1   1     2396.62     2634.92    217.79 o 
 -18   1   1       96.06      112.51     93.43 o 
 -17   1   1     4960.67     5566.72    208.97 o 
 -16   1   1      103.41      165.98     76.67 o 
 -15   1   1     6177.44     5885.76    197.97 o 
 -14   1   1       57.88      -18.60     58.30 o 
 -13   1   1     9624.18     9944.30    219.94 o 
 -12   1   1      956.30      861.32     83.30 o 
 -11   1   1    10175.72    10150.91    188.54 o 
 -10   1   1     7815.72     7611.41    155.37 o 
  -9   1   1     4973.57     5067.22    143.19 o 
  -8   1   1     6828.61     6557.44    117.89 o 
  -7   1   1       33.58       -1.96     25.06 o 
  -6   1   1     5683.12     5829.47     94.67 o 
  -5   1   1    10079.01     9647.90    113.15 o 
  -4   1   1      176.11      277.81     27.74 o 
  -3   1   1    31147.07    30938.41    247.79 o 
  -2   1   1    22975.37    23164.81    197.08 o 
  -1   1   1    63107.42    63240.05    430.33 o 
   0   1   1      355.43      322.77     15.34 o 
   1   1   1    73513.59    73501.72    498.63 o 
   2   1   1     2631.95     2852.74     48.65 o 
   3   1   1    29649.11    29239.11    231.47 o 
   4   1   1     9455.32     9413.58    113.27 o 
   5   1   1    10468.49    10277.52    132.82 o 
   6   1   1      424.76      412.40     42.62 o 
   7   1   1     1677.41     1875.47     78.07 o 
   8   1   1     6247.25     6262.01    182.09 o 
   9   1   1      868.19      880.98     66.60 o 
  10   1   1     7382.55     7325.85    163.22 o 
  11   1   1     7859.40     8028.46    202.63 o 
  12   1   1     2007.78     2194.14    112.96 o 
  13   1   1    11949.76    12240.38    236.15 o 
  14   1   1        4.69       69.83     69.01 o 
  15   1   1     9516.42     9454.36    253.64 o 
  16   1   1      168.55       82.69     79.07 o 
  17   1   1     4287.47     4430.79    202.40 o 
  18   1   1      146.71      114.24     97.66 o 
  19   1   1     1709.59     1625.52    166.85 o 
 -19   2   1      803.87      741.72    139.53 o 
 -18   2   1     3243.41     3104.14    191.54 o 
 -17   2   1      668.76      685.83    119.78 o 
 -16   2   1     4545.01     4806.50    208.19 o 
 -15   2   1      113.95      103.64     70.84 o 
 -14   2   1     5635.65     5969.09    193.32 o 
 -13   2   1     3353.79     3515.29    145.21 o 
 -12   2   1    10032.18     9741.72    206.11 o 
 -11   2   1     4166.95     4401.85    145.59 o 
 -10   2   1     2872.23     2862.19    112.50 o 
  -9   2   1     8273.03     8256.52    142.15 o 
  -8   2   1      363.16      428.25     39.44 o 
  -7   2   1    14479.42    14214.61    173.04 o 
  -6   2   1     2802.53     2449.52     67.01 o 
  -5   2   1    16151.87    15997.71    157.06 o 
  -4   2   1    11001.77    10684.90    110.48 o 
  -3   2   1      112.17      124.57     21.30 o 
  -2   2   1    62987.90    61942.39    448.60 o 
  -1   2   1     1413.78     1633.77     37.78 o 
   0   2   1    33015.23    33543.43    263.32 o 
   1   2   1       19.65       23.61     15.93 o 
   2   2   1     6418.22     5814.98     65.78 o 
   3   2   1     4868.99     5097.34     67.58 o 
   4   2   1    11463.03    11345.14    111.27 o 
   5   2   1    14652.56    14444.92    145.56 o 
   6   2   1     5030.44     4954.41    128.27 o 
   7   2   1    22006.49    21391.65    385.54 o 
   8   2   1      111.17       21.69     35.32 o 
   9   2   1     8553.35     8395.81    159.71 o 
  10   2   1     4727.26     4391.11    150.24 o 
  11   2   1     2585.84     2731.69    107.19 o 
  12   2   1    10331.54     9885.33    203.60 o 
  13   2   1     1422.29     1484.08    101.38 o 
  14   2   1     7031.09     6962.80    213.65 o 
  15   2   1       11.04       24.94     69.95 o 
  16   2   1     3165.75     3214.81    172.45 o 
  17   2   1      475.02      476.48    106.21 o 
  18   2   1     2204.44     2270.14    177.67 o 
  19   2   1     1052.03      825.62    146.56 o 
 -19   3   1       56.38       68.47    109.12 o 
 -18   3   1     1029.91      922.34    140.58 o 
 -17   3   1       69.13      219.60     94.30 o 
 -16   3   1      313.87      341.05     98.78 o 
 -15   3   1      972.81     1023.45    118.52 o 
 -14   3   1      706.32      858.08    109.81 o 
 -13   3   1      171.23      196.35     70.46 o 
 -12   3   1     6295.83     6702.61    195.33 o 
 -11   3   1      214.34      205.77     78.03 o 
 -10   3   1    18757.05    18663.02    239.24 o 
  -9   3   1     1382.43     1441.98     71.92 o 
  -8   3   1    31558.38    31612.74    299.06 o 
  -7   3   1     1551.21     1587.00     56.69 o 
  -6   3   1    25007.04    24515.39    227.29 o 
  -5   3   1     1136.45     1292.19     51.83 o 
  -4   3   1    41688.89    42288.65    320.46 o 
  -3   3   1     9123.46     9273.84    106.29 o 
  -2   3   1    11366.96    11445.87    115.04 o 
  -1   3   1      973.52     1082.21     36.50 o 
   0   3   1     2322.14     2606.57     60.86 o 
   1   3   1       30.50       51.67     20.08 o 
   2   3   1    20406.24    20913.36    182.13 o 
   3   3   1    10396.17    10887.57    118.68 o 
   4   3   1    20447.86    19649.24    185.02 o 
   5   3   1     5786.55     5903.16     83.42 o 
   6   3   1    30356.30    29737.79    276.52 o 
   7   3   1      205.31      204.71     33.16 o 
   8   3   1    27143.45    26635.13    264.84 o 
   9   3   1     1415.99     1599.33     83.66 o 
  10   3   1    21081.62    21378.71    300.06 o 
  11   3   1       43.15      115.50     52.11 o 
  12   3   1     7358.66     7297.56    215.03 o 
  13   3   1       97.55      178.71     71.32 o 
  14   3   1      506.49      597.55     86.77 o 
  15   3   1      388.99      573.26     93.72 o 
  16   3   1      593.88      348.34    117.57 o 
  17   3   1      657.73      729.52    119.76 o 
  18   3   1     1596.07     1300.57    157.14 o 
 -18   4   1     2943.53     2622.50    185.27 o 
 -17   4   1       71.15       71.86     91.11 o 
 -16   4   1     7744.63     7826.72    262.00 o 
 -15   4   1       29.11      -15.40     72.02 o 
 -14   4   1    12722.42    12501.00    312.65 o 
 -13   4   1      133.33      265.08     77.26 o 
 -12   4   1     4823.64     5167.11    185.29 o 
 -11   4   1     1253.06     1057.91     93.37 o 
 -10   4   1     2378.01     2537.74    120.28 o 
  -9   4   1     2995.96     3039.86    118.10 o 
  -8   4   1      499.87      503.51     49.10 o 
  -7   4   1      870.80      898.62     59.33 o 
  -6   4   1     1543.43     1797.02     54.88 o 
  -5   4   1     6991.99     7476.41    116.92 o 
  -4   4   1    30507.21    29699.84    266.31 o 
  -3   4   1    10517.93    10765.38    123.70 o 
  -2   4   1    43065.70    42456.80    333.29 o 
  -1   4   1      430.88      553.77     38.65 o 
   0   4   1    38479.54    37889.14    348.95 o 
   1   4   1     1300.22     1414.80     47.92 o 
   2   4   1    27552.80    27776.45    255.76 o 
   3   4   1     1217.49     1307.64     62.12 o 
   4   4   1    12964.75    12471.35    136.03 o 
   5   4   1      737.44      737.82     48.84 o 
   6   4   1     4183.67     4272.98     99.84 o 
   7   4   1     2641.22     2661.35    100.68 o 
   8   4   1     1006.30      924.87     72.72 o 
   9   4   1     1887.70     1920.78    106.40 o 
  10   4   1     5138.75     5273.56    178.69 o 
  11   4   1      867.63      842.60     89.17 o 
  12   4   1     7201.66     7579.48    223.35 o 
  13   4   1      169.99      108.01     71.90 o 
  14   4   1     8073.83     8249.97    250.74 o 
  15   4   1        4.29       57.29     82.97 o 
  16   4   1     7370.19     7517.50    299.96 o 
  17   4   1       53.55      -87.09     99.59 o 
  18   4   1     2169.83     2360.59    202.15 o 
 -17   5   1     2512.65     2184.78    188.94 o 
 -16   5   1      182.70      232.50    150.89 o 
 -15   5   1     4142.49     3533.30    211.45 o 
 -14   5   1      519.32      590.37    106.28 o 
 -13   5   1     3098.53     2739.19    158.16 o 
 -12   5   1     3232.77     3300.97    160.79 o 
 -11   5   1     2566.60     2355.82    127.69 o 
 -10   5   1     5361.39     5258.37    174.82 o 
  -9   5   1      662.64      478.78     82.33 o 
  -8   5   1     7326.12     7426.81    166.81 o 
  -7   5   1       73.77      157.35     47.57 o 
  -6   5   1    14888.84    14930.59    186.14 o 
  -5   5   1     5049.18     5319.50    106.78 o 
  -4   5   1     9619.91     9449.54    135.25 o 
  -3   5   1    15875.61    15908.54    191.17 o 
  -2   5   1     5762.23     5678.99     95.69 o 
  -1   5   1    16233.74    16677.17    191.49 o 
   0   5   1      151.61      127.70     31.48 o 
   1   5   1     9809.12    10014.25    149.04 o 
   2   5   1      463.62      455.28     47.19 o 
   3   5   1     9251.85     9233.95    137.04 o 
   4   5   1     9055.29     9041.94    137.13 o 
   5   5   1     4938.40     5176.89    129.31 o 
   6   5   1    12577.71    12277.10    178.67 o 
   7   5   1      482.03      608.24     57.49 o 
   8   5   1    10953.43    11004.58    205.39 o 
   9   5   1     1493.01     1391.68     96.07 o 
  10   5   1     6028.71     5927.21    245.19 o 
  11   5   1     3260.57     3388.00    157.73 o 
  12   5   1     2894.57     2783.26    151.39 o 
  13   5   1     5045.08     4782.78    211.17 o 
  14   5   1      430.59      383.91     97.14 o 
  15   5   1     3305.10     3165.34    251.18 o 
  16   5   1       53.58      120.13    109.61 o 
  17   5   1     1691.98     1537.78    171.88 o 
 -16   6   1      620.37      585.97    148.66 o 
 -15   6   1       27.48       -4.72    113.52 o 
 -14   6   1      316.16      324.28    115.49 o 
 -13   6   1     2521.75     2459.16    172.40 o 
 -12   6   1      866.53      655.90    113.39 o 
 -11   6   1     6122.10     5970.37    275.83 o 
 -10   6   1       54.12      161.73     76.16 o 
  -9   6   1     8863.00     8866.35    339.05 o 
  -8   6   1       74.05       68.25     71.33 o 
  -7   6   1    26395.84    25843.92    434.60 o 
  -6   6   1     2141.87     2371.00    176.20 o 
  -5   6   1    24954.54    24426.59    333.32 o 
  -4   6   1      246.60      275.10     50.88 o 
  -3   6   1     7253.15     7473.80    168.25 o 
  -2   6   1      348.34      408.33     56.14 o 
  -1   6   1      397.96      423.13     55.55 o 
   0   6   1     2792.75     2810.74    102.44 o 
   1   6   1      372.88      279.61     52.16 o 
   2   6   1     2333.10     2338.17     99.68 o 
   3   6   1     4387.32     4675.20    145.11 o 
   4   6   1       63.47      165.67     56.27 o 
   5   6   1    16246.47    16509.48    267.90 o 
   6   6   1      310.50      473.66     86.96 o 
   7   6   1    19225.61    18938.78    362.93 o 
   8   6   1       51.23       27.61     65.12 o 
   9   6   1    10752.87    10629.68    298.26 o 
  10   6   1       93.74      -29.08     80.04 o 
  11   6   1     3312.24     3506.30    201.39 o 
  12   6   1      477.33      271.85    106.42 o 
  13   6   1     1391.90     1478.68    217.14 o 
  14   6   1      788.55      601.73    173.81 o 
  15   6   1       66.27      169.20    124.52 o 
  16   6   1      171.72       98.62    133.90 o 
 -15   7   1     4218.11     3599.28    261.09 o 
 -14   7   1      178.98      189.59    127.22 o 
 -13   7   1     4085.53     3695.05    244.49 o 
 -12   7   1      304.90      220.35    117.06 o 
 -11   7   1     2499.44     2318.30    191.19 o 
 -10   7   1       94.41       64.41     88.59 o 
  -9   7   1     1015.90      617.31    122.41 o 
  -8   7   1      128.25      249.61     95.41 o 
  -7   7   1      403.93      435.74     93.04 o 
  -6   7   1     1388.08     1332.28    117.20 o 
  -5   7   1     5318.72     5580.82    190.89 o 
  -4   7   1      529.95      599.60     80.84 o 
  -3   7   1    11072.26    11572.83    263.60 o 
  -2   7   1        7.30       20.71     54.11 o 
  -1   7   1    12067.50    11849.50    220.61 o 
   0   7   1      636.28      520.78     74.02 o 
   1   7   1    11424.15    11564.34    225.20 o 
   2   7   1        7.69       13.66     54.86 o 
   3   7   1    10902.97    10950.30    221.47 o 
   4   7   1      722.68      676.85     85.22 o 
   5   7   1     5145.52     5093.89    202.46 o 
   6   7   1      793.14      708.31    104.74 o 
   7   7   1       86.59      120.29     82.55 o 
   8   7   1      130.11      222.58     92.64 o 
   9   7   1      676.40      706.66    126.95 o 
  10   7   1        6.57      -27.76    102.00 o 
  11   7   1     3880.61     3909.28    263.06 o 
  12   7   1      123.51      -16.28    117.58 o 
  13   7   1     4534.89     4084.83    316.63 o 
  14   7   1       37.16      -11.48    140.02 o 
  15   7   1     4211.49     4402.75    468.48 o 
 -13   8   1      505.66      362.22    151.22 o 
 -12   8   1      708.90      519.32    148.80 o 
 -11   8   1     1959.28     1990.40    203.50 o 
 -10   8   1      239.74       17.94    105.20 o 
  -9   8   1     7885.34     7823.01    308.45 o 
  -8   8   1     1336.55      958.64    140.74 o 
  -7   8   1     7644.28     7466.94    288.56 o 
  -6   8   1      311.91      376.02    106.20 o 
  -5   8   1     4088.02     4062.24    344.77 o 
  -4   8   1     3491.31     3974.17    194.52 o 
  -3   8   1     1992.30     2514.38    150.14 o 
  -2   8   1     4727.02     4923.55    210.14 o 
  -1   8   1     1408.60     1506.20    121.63 o 
   0   8   1     3776.65     3796.95    164.00 o 
   1   8   1       75.20       82.91     70.17 o 
   2   8   1     3928.39     4246.31    171.32 o 
   3   8   1     4093.65     4247.86    195.38 o 
   4   8   1     3396.13     3725.95    199.15 o 
   5   8   1     4810.59     4996.53    363.61 o 
   6   8   1      578.81      643.52    138.22 o 
   7   8   1     3477.26     3362.20    217.46 o 
   8   8   1        4.40       10.97    101.19 o 
   9   8   1     3024.26     3134.77    264.22 o 
  10   8   1      698.48      434.64    128.84 o 
  11   8   1     2311.80     2126.96    235.03 o 
  12   8   1      665.46      365.19    140.52 o 
  13   8   1      351.70      227.30    148.33 o 
 -11   9   1      420.27      409.07    168.42 o 
 -10   9   1     3202.10     3016.45    258.86 o 
  -9   9   1        4.49        6.49    131.20 o 
  -8   9   1     5424.87     5646.03    324.82 o 
  -7   9   1      118.69       77.22    124.09 o 
  -6   9   1     4310.10     4076.30    244.99 o 
  -5   9   1      176.20       84.58     99.98 o 
  -4   9   1     2807.40     2898.77    192.16 o 
  -3   9   1      209.94      172.56     89.89 o 
  -2   9   1      757.66      730.72    111.28 o 
  -1   9   1      892.98      729.61    124.73 o 
   0   9   1        6.18      -81.83     87.32 o 
   1   9   1     2094.26     2299.52    174.01 o 
   2   9   1     1807.46     1972.70    179.24 o 
   3   9   1      900.29      681.80    186.91 o 
   4   9   1     3968.52     4115.54    267.64 o 
   5   9   1      153.86      163.25    126.69 o 
   6   9   1     3950.07     3688.17    288.58 o 
   7   9   1       67.36      113.10    144.33 o 
   8   9   1     2889.82     2792.62    243.99 o 
   9   9   1      128.93       -8.88    121.53 o 
  10   9   1     2611.65     2426.41    241.57 o 
  11   9   1      286.26      199.59    156.72 o 
  -8  10   1        6.94       65.42    185.62 o 
  -7  10   1       13.28      181.93    172.95 o 
  -6  10   1      792.14      819.92    217.00 o 
  -5  10   1        1.65       -9.91    151.11 o 
  -4  10   1     2281.50     2787.56    248.55 o 
  -3  10   1      116.16      143.32    130.46 o 
  -2  10   1     3434.04     3441.37    275.54 o 
  -1  10   1        4.28      -32.11    128.01 o 
   0  10   1     6657.70     6982.59    428.33 o 
   1  10   1        0.01     -117.84    117.84 o 
   2  10   1     6654.13     5879.93    331.68 o 
   3  10   1       19.23      137.05    135.24 o 
   4  10   1     2070.00     2304.60    262.21 o 
   5  10   1        0.18      241.33    149.15 o 
   6  10   1      383.04      373.61    174.42 o 
   7  10   1        2.07      -98.98    151.50 o 
   8  10   1        5.40       88.28    190.07 o 
  -2  11   1      473.71      104.98    281.55 o 
  -1  11   1     1152.90     1209.15    285.21 o 
   0  11   1        0.11       83.56    188.06 o 
   1  11   1     1407.39      906.53    248.08 o 
 -20   0   2      789.79      978.40    209.46 o 
 -18   0   2     5025.37     5092.57    329.32 o 
 -16   0   2     6599.18     6625.55    297.77 o 
 -14   0   2    13553.66    13710.33    400.45 o 
 -12   0   2    16551.06    17320.33    365.99 o 
 -10   0   2     9579.52     9645.33    241.64 o 
  -8   0   2     1429.40     1726.15    133.16 o 
  -6   0   2    12011.38    11644.76    189.39 o 
  -4   0   2    25965.65    26169.50    286.07 o 
  -2   0   2    75856.51    75371.12    693.20 o 
   0   0   2    80871.15    79540.86    756.12 o 
   2   0   2   128871.91   123741.38   1347.52 o 
   4   0   2     8176.69     7696.00    135.25 o 
   6   0   2       66.21      130.05     37.10 o 
   8   0   2      412.31      559.76     92.43 o 
  10   0   2     4024.29     3929.80    201.52 o 
  12   0   2    17293.36    17279.06    364.89 o 
  14   0   2    13463.37    13519.84    385.77 o 
  16   0   2     8605.16     8793.29    386.87 o 
  18   0   2     2952.73     3151.59    265.13 o 
 -19   1   2      697.66      470.46    115.60 o 
 -18   1   2     1445.12     1545.37    144.62 o 
 -17   1   2     1189.39     1082.38    134.70 o 
 -16   1   2      221.61      123.40     77.16 o 
 -15   1   2     1815.30     1664.63    116.97 o 
 -14   1   2      618.97      647.50     82.54 o 
 -13   1   2     2789.67     2760.19    134.85 o 
 -12   1   2     6409.80     6547.89    197.45 o 
 -11   1   2     4028.06     4059.20    154.07 o 
 -10   1   2    17746.61    17623.90    233.35 o 
  -9   1   2     3105.51     3319.82     92.38 o 
  -8   1   2    31971.83    31167.20    291.76 o 
  -7   1   2     1727.57     1597.12     63.68 o 
  -6   1   2    32497.61    31897.73    301.86 o 
  -5   1   2    10393.63    10421.14    111.78 o 
  -4   1   2    31009.95    30721.04    244.20 o 
  -3   1   2     8088.51     8491.50     87.53 o 
  -2   1   2     8644.30     8953.15     89.08 o 
  -1   1   2    20149.76    19965.71    158.80 o 
   0   1   2     6678.31     6297.91     68.45 o 
   1   1   2    19291.86    19341.56    155.19 o 
   2   1   2    33934.08    34503.54    283.66 o 
   3   1   2    19337.69    18922.04    180.44 o 
   4   1   2    41735.44    40892.57    337.94 o 
   5   1   2     3016.37     3465.14     78.66 o 
   6   1   2    41706.26    41490.83    361.63 o 
   7   1   2       37.26       28.84     30.90 o 
   8   1   2    36775.43    36115.96    372.63 o 
   9   1   2      401.92      391.95     53.73 o 
  10   1   2    21062.49    20847.85    316.64 o 
  11   1   2     3491.29     3502.31    133.41 o 
  12   1   2     4773.89     4797.35    148.97 o 
  13   1   2     3983.84     4218.50    146.28 o 
  14   1   2       11.45        8.33     68.71 o 
  15   1   2     2068.25     2186.71    145.60 o 
  16   1   2      489.94      358.17     90.15 o 
  17   1   2      534.33      623.40    106.82 o 
  18   1   2      909.00      782.07    128.48 o 
  19   1   2      607.38      705.83    130.43 o 
 -19   2   2     1541.68     1342.40    159.36 o 
 -18   2   2      513.97      537.83    123.49 o 
 -17   2   2      197.57      208.96     94.31 o 
 -16   2   2     2710.73     2718.33    168.77 o 
 -15   2   2       65.28      133.19     74.17 o 
 -14   2   2     3865.38     4323.01    183.84 o 
 -13   2   2     1087.64     1077.62     91.87 o 
 -12   2   2     4692.91     5006.31    196.45 o 
 -11   2   2     5286.75     5651.94    152.55 o 
 -10   2   2     2133.99     2159.79     89.69 o 
  -9   2   2    20658.80    19778.38    225.37 o 
  -8   2   2       36.66       43.79     31.77 o 
  -7   2   2    47148.78    46262.11    399.65 o 
  -6   2   2      161.21      154.11     29.79 o 
  -5   2   2    34258.54    35189.34    286.83 o 
  -4   2   2    10824.16    10701.81    118.43 o 
  -3   2   2     1399.85     1324.44     38.31 o 
  -2   2   2    13517.33    13329.81    124.08 o 
  -1   2   2       19.95       27.54     18.73 o 
   0   2   2    27257.01    27303.81    209.38 o 
   1   2   2      192.91      161.98     21.69 o 
   2   2   2     1793.77     1679.99     43.48 o 
   3   2   2    18927.01    18745.63    169.43 o 
   4   2   2     4285.60     4047.96     69.56 o 
   5   2   2    37052.41    36818.68    322.61 o 
   6   2   2      880.58      912.10     49.91 o 
   7   2   2    23694.27    23780.49    255.28 o 
   8   2   2      155.39      234.63     43.15 o 
   9   2   2    19850.35    19292.18    250.59 o 
  10   2   2     3564.86     3572.11    119.24 o 
  11   2   2     9431.40     9432.46    176.72 o 
  12   2   2     2746.19     2936.57    126.87 o 
  13   2   2     1125.12     1137.86     94.48 o 
  14   2   2     3605.35     3601.15    151.37 o 
  15   2   2      120.70       80.44     76.69 o 
  16   2   2     2079.08     2393.91    160.74 o 
  17   2   2      561.79      410.21    122.12 o 
  18   2   2     1831.78     1541.43    158.41 o 
  19   2   2      748.73      528.08    141.62 o 
 -19   3   2     1675.72     1740.91    155.27 o 
 -18   3   2       11.02      -66.94     90.79 o 
 -17   3   2     4515.09     4380.13    232.70 o 
 -16   3   2       49.33      143.89     94.99 o 
 -15   3   2     9491.06     9835.02    309.58 o 
 -14   3   2       12.60        8.09     75.47 o 
 -13   3   2    10955.78    10901.34    252.28 o 
 -12   3   2      375.02      506.60     70.19 o 
 -11   3   2     8574.57     8764.92    168.19 o 
 -10   3   2      780.90      819.31     70.33 o 
  -9   3   2     1704.83     1809.12     72.69 o 
  -8   3   2      131.46      108.23     33.41 o 
  -7   3   2      598.91      571.97     42.79 o 
  -6   3   2      281.29      214.26     31.76 o 
  -5   3   2    17604.91    18033.41    176.98 o 
  -4   3   2      326.66      371.57     33.73 o 
  -3   3   2    49230.64    49370.71    397.26 o 
  -2   3   2      512.24      566.14     31.99 o 
  -1   3   2    51497.42    50579.89    396.80 o 
   0   3   2     1708.07     1868.03     58.40 o 
   1   3   2    48291.55    47353.61    365.82 o 
   2   3   2      582.02      607.99     33.88 o 
   3   3   2    30138.46    29548.46    264.67 o 
   4   3   2      116.98      198.32     27.56 o 
   5   3   2    10965.58    11419.72    130.89 o 
   6   3   2     1842.17     2002.79     67.73 o 
   7   3   2        3.87       14.32     28.30 o 
   8   3   2     2477.21     2552.06     90.67 o 
   9   3   2     5756.51     6028.84    160.43 o 
  10   3   2      158.80       67.95     49.70 o 
  11   3   2     8691.79     8690.35    229.59 o 
  12   3   2      109.53       61.36     61.90 o 
  13   3   2     9876.88     9649.80    236.93 o 
  14   3   2       67.29       51.45     74.36 o 
  15   3   2     6565.97     6680.06    223.21 o 
  16   3   2        0.38       66.56     88.99 o 
  17   3   2     4643.51     4971.60    243.46 o 
  18   3   2       79.52      136.81    120.41 o 
 -18   4   2      235.80      130.36     95.88 o 
 -17   4   2      759.94      424.57    103.21 o 
 -16   4   2     1041.49      944.98    117.57 o 
 -15   4   2       79.92       23.08     80.75 o 
 -14   4   2      694.97      491.43     95.44 o 
 -13   4   2     2399.66     2640.94    147.49 o 
 -12   4   2      508.84      467.70     82.31 o 
 -11   4   2     7639.61     8024.61    225.33 o 
 -10   4   2      156.52      168.28     56.04 o 
  -9   4   2    14289.60    14569.41    208.46 o 
  -8   4   2       46.99       79.86     37.24 o 
  -7   4   2    21845.30    22020.81    227.82 o 
  -6   4   2      646.36      659.54     42.63 o 
  -5   4   2    21922.26    21068.86    212.83 o 
  -4   4   2     7528.78     8312.15    110.10 o 
  -3   4   2     9383.97     9512.33    114.81 o 
  -2   4   2     1292.46     1308.76     46.41 o 
  -1   4   2      173.28      203.88     30.07 o 
   0   4   2     5082.12     5249.97     88.18 o 
   1   4   2     5519.64     5654.24     84.55 o 
   2   4   2     6643.27     6636.75     93.36 o 
   3   4   2     9819.93     9700.74    120.06 o 
   4   4   2     3980.57     4220.83     88.50 o 
   5   4   2    20705.94    20000.61    211.82 o 
   6   4   2        5.09       50.36     30.82 o 
   7   4   2    30942.10    30303.70    330.33 o 
   8   4   2        1.11       44.02     43.85 o 
   9   4   2    13918.52    13772.46    235.06 o 
  10   4   2      356.18      323.40     64.33 o 
  11   4   2     5238.63     5600.72    184.97 o 
  12   4   2      635.33      576.21     85.84 o 
  13   4   2     1554.72     1535.13    116.29 o 
  14   4   2     1158.02      888.31    114.99 o 
  15   4   2       46.25      -51.24     88.04 o 
  16   4   2      222.73      104.92    100.22 o 
  17   4   2      558.58      476.13    131.99 o 
  18   4   2      109.68       21.19    131.16 o 
 -17   5   2     2107.72     1565.39    162.49 o 
 -16   5   2      224.74      142.84     98.96 o 
 -15   5   2     3383.25     3112.30    195.20 o 
 -14   5   2      384.47      357.44     98.40 o 
 -13   5   2     4605.95     4380.72    196.25 o 
 -12   5   2     2313.72     2298.73    136.15 o 
 -11   5   2     1874.75     1668.41    114.10 o 
 -10   5   2     6170.71     6266.66    205.44 o 
  -9   5   2      637.69      561.63     77.47 o 
  -8   5   2     6865.54     7317.47    182.56 o 
  -7   5   2       52.34       28.04     41.76 o 
  -6   5   2    17233.21    17031.22    226.14 o 
  -5   5   2     4229.94     4503.04    110.25 o 
  -4   5   2    11508.23    11656.91    152.71 o 
  -3   5   2    16248.31    15895.62    174.57 o 
  -2   5   2      625.41      617.71     42.11 o 
  -1   5   2    18396.73    18165.30    200.34 o 
   0   5   2     1454.88     1542.04     67.35 o 
   1   5   2    13647.90    13226.80    169.54 o 
   2   5   2     1835.65     1942.59     70.72 o 
   3   5   2     9876.65    10215.12    164.23 o 
   4   5   2     2728.42     2820.21     85.10 o 
   5   5   2     2404.48     2474.07     93.51 o 
   6   5   2     9662.97     9534.66    179.96 o 
   7   5   2       87.03      -29.14     43.80 o 
   8   5   2    11343.72    11235.36    247.67 o 
   9   5   2     2384.07     2583.77    123.87 o 
  10   5   2     5147.80     4959.85    183.32 o 
  11   5   2     3178.25     3329.38    167.59 o 
  12   5   2      745.13      745.11    115.90 o 
  13   5   2     2300.80     2390.81    186.64 o 
  14   5   2      143.94      138.68     98.80 o 
  15   5   2     3864.73     3880.85    222.31 o 
  16   5   2       30.68      -16.54    105.16 o 
  17   5   2     2117.07     2100.30    197.52 o 
 -16   6   2     3237.98     3043.25    231.91 o 
 -15   6   2        5.30       92.06    109.99 o 
 -14   6   2     5468.08     5289.04    236.10 o 
 -13   6   2       29.24       -8.16     86.15 o 
 -12   6   2     4193.11     3890.88    192.99 o 
 -11   6   2      261.73      146.30     81.18 o 
 -10   6   2     1465.07     1513.54    122.43 o 
  -9   6   2     1644.78     1814.33    133.87 o 
  -8   6   2       23.62       22.80     63.30 o 
  -7   6   2     1396.03     1413.88    100.88 o 
  -6   6   2     3974.23     4276.53    157.76 o 
  -5   6   2      465.17      560.16     63.14 o 
  -4   6   2     9652.75     9825.25    180.61 o 
  -3   6   2      617.00      626.28     71.53 o 
  -2   6   2    26054.46    26619.31    335.72 o 
  -1   6   2      414.12      343.80     60.55 o 
   0   6   2    20169.47    20075.57    262.26 o 
   1   6   2      300.04      281.63     56.58 o 
   2   6   2    13846.70    13814.20    212.28 o 
   3   6   2     1877.89     1861.85    104.81 o 
   4   6   2     9042.95     9673.19    191.33 o 
   5   6   2     3325.79     3297.46    230.86 o 
   6   6   2     2829.30     3141.68    151.03 o 
   7   6   2     1410.94     1379.41    131.03 o 
   8   6   2      876.55      657.48    102.82 o 
   9   6   2     1005.22     1045.13    113.32 o 
  10   6   2     3565.38     3798.35    206.68 o 
  11   6   2      482.39      439.38    107.28 o 
  12   6   2     4721.52     4180.94    246.33 o 
  13   6   2      308.91      243.22    119.60 o 
  14   6   2     3722.32     3220.91    250.90 o 
  15   6   2        7.00        7.49    120.55 o 
  16   6   2     2824.49     2758.54    238.01 o 
 -15   7   2       82.57      226.55    136.80 o 
 -14   7   2       48.43      -34.32    117.84 o 
 -13   7   2      391.87      452.28    134.60 o 
 -12   7   2     2576.38     2445.75    210.76 o 
 -11   7   2       61.47      168.13    101.86 o 
 -10   7   2     6504.04     6147.17    264.49 o 
  -9   7   2      150.11      160.55     96.37 o 
  -8   7   2    14644.95    14643.98    404.49 o 
  -7   7   2       23.82       51.13     77.34 o 
  -6   7   2    14595.32    14834.19    268.16 o 
  -5   7   2       85.41       -3.17     59.01 o 
  -4   7   2    11088.18    11099.04    230.98 o 
  -3   7   2      599.08      589.49     78.83 o 
  -2   7   2     2000.95     2174.42    127.95 o 
  -1   7   2      539.74      447.16     74.72 o 
   0   7   2      150.73      113.04     54.76 o 
   1   7   2       17.48      114.86     57.65 o 
   2   7   2     3864.57     4060.74    147.69 o 
   3   7   2       14.72       25.86     56.31 o 
   4   7   2    10080.48    10084.05    244.12 o 
   5   7   2      554.76      510.62     84.24 o 
   6   7   2    12531.80    12452.31    393.88 o 
   7   7   2      316.62      155.22     91.90 o 
   8   7   2    12066.19    12647.83    352.55 o 
   9   7   2       59.50       80.25     98.05 o 
  10   7   2     5805.08     5776.15    304.96 o 
  11   7   2      143.22      292.23    124.30 o 
  12   7   2     1907.73     2233.89    222.73 o 
  13   7   2       21.15       -4.38    130.16 o 
  14   7   2      169.75      265.48    147.17 o 
 -13   8   2      420.15      549.17    154.64 o 
 -12   8   2     2211.30     1970.52    197.36 o 
 -11   8   2     1285.12     1523.90    224.53 o 
 -10   8   2     1001.03      946.22    140.01 o 
  -9   8   2     3551.15     3046.98    198.58 o 
  -8   8   2      118.36      140.07     99.88 o 
  -7   8   2     3793.68     3750.59    228.76 o 
  -6   8   2     1609.47     1778.58    186.78 o 
  -5   8   2     3158.22     3068.03    167.48 o 
  -4   8   2     3836.01     3926.68    183.76 o 
  -3   8   2     2456.47     2545.93    157.83 o 
  -2   8   2     6723.37     7307.78    241.68 o 
  -1   8   2       72.51      -43.48     69.29 o 
   0   8   2    13903.17    14222.85    275.06 o 
   1   8   2     1074.51      910.11    107.31 o 
   2   8   2     9481.11    10060.81    274.48 o 
   3   8   2     1063.60      782.55    178.85 o 
   4   8   2     2376.22     2140.39    172.21 o 
   5   8   2     2264.07     2341.03    183.79 o 
   6   8   2      123.56       74.99     95.95 o 
   7   8   2     3125.12     3006.21    206.11 o 
   8   8   2       12.70      -39.18     98.80 o 
   9   8   2     2615.14     2048.04    228.18 o 
  10   8   2      981.51      787.93    151.18 o 
  11   8   2      837.99      607.64    149.49 o 
  12   8   2     2447.28     2297.22    220.60 o 
  13   8   2      155.24      365.93    160.83 o 
 -11   9   2     2176.42     2600.75    248.70 o 
 -10   9   2     1332.65     1261.76    193.32 o 
  -9   9   2      298.29      143.98    131.93 o 
  -8   9   2     1702.39     1844.09    190.13 o 
  -7   9   2      191.68      204.91    134.02 o 
  -6   9   2     1533.24     1434.91    170.11 o 
  -5   9   2     2182.47     2439.87    196.47 o 
  -4   9   2      662.61      723.43    120.94 o 
  -3   9   2     4315.82     4494.58    209.44 o 
  -2   9   2     1111.87     1045.67    127.79 o 
  -1   9   2     7580.96     8069.82    349.85 o 
   0   9   2       61.98       79.87     88.39 o 
   1   9   2     8699.36     9446.99    310.21 o 
   2   9   2     1295.62     1104.25    148.11 o 
   3   9   2     5337.66     5577.15    303.01 o 
   4   9   2     2675.39     2531.10    240.68 o 
   5   9   2     1483.94     1230.03    221.00 o 
   6   9   2     1459.59     1532.80    208.67 o 
   7   9   2       55.37       33.31    129.92 o 
   8   9   2      434.87      163.07    146.25 o 
   9   9   2      412.43      173.28    153.24 o 
  10   9   2      804.65      509.07    183.67 o 
  11   9   2     1352.49      996.49    245.10 o 
  -8  10   2       18.00       19.74    160.96 o 
  -7  10   2     6171.84     5632.93    370.67 o 
  -6  10   2       35.36      -23.74    148.58 o 
  -5  10   2     3515.17     3141.70    260.11 o 
  -4  10   2        3.63      -22.45    129.78 o 
  -3  10   2     1594.44     1588.06    181.67 o 
  -2  10   2       56.50      158.47    115.74 o 
  -1  10   2      441.61      319.71    125.09 o 
   0  10   2        0.00       20.65    112.00 o 
   1  10   2      416.87      466.15    150.13 o 
   2  10   2        2.53      -39.29    118.59 o 
   3  10   2     3948.22     3707.41    344.08 o 
   4  10   2       39.03       25.91    140.35 o 
   5  10   2     4330.82     4402.36    592.98 o 
   6  10   2        3.76      -28.07    170.86 o 
   7  10   2     3894.41     3924.19    435.10 o 
  -1  11   2     3349.87     3196.25    584.99 o 
   0  11   2        7.92      110.87    175.87 o 
 -19   0   3     2103.28     1970.88    239.11 o 
 -17   0   3      616.41      282.62    118.27 o 
 -15   0   3     1355.45     1356.57    143.00 o 
 -13   0   3     7595.90     7644.56    276.53 o 
 -11   0   3    11001.02    10366.75    263.38 o 
  -9   0   3    36342.44    35320.55    493.05 o 
  -7   0   3    67489.38    66886.30    692.27 o 
  -5   0   3    20387.08    20722.99    252.65 o 
  -3   0   3     5776.57     5583.32    104.34 o 
  -1   0   3    17117.56    17164.61    207.02 o 
   1   0   3     2557.99     2779.34     93.36 o 
   3   0   3    22647.21    22498.18    270.83 o 
   5   0   3    69573.24    68186.63    715.06 o 
   7   0   3    36339.85    35672.63    431.74 o 
   9   0   3    17260.44    17135.74    328.59 o 
  11   0   3     6220.38     6077.26    210.30 o 
  13   0   3     2823.61     2678.99    177.67 o 
  15   0   3      111.26      -90.08     93.48 o 
  17   0   3     1788.17     1812.46    204.67 o 
  19   0   3     2219.30     2127.54    239.89 o 
 -20   1   3      730.75      577.38    143.25 o 
 -19   1   3     1958.49     1865.62    171.38 o 
 -18   1   3      215.04      119.73     89.72 o 
 -17   1   3     7189.18     7528.98    252.78 o 
 -16   1   3        8.28       86.17     76.47 o 
 -15   1   3     9800.15    10548.41    238.77 o 
 -14   1   3      776.18      695.77     82.52 o 
 -13   1   3     7829.85     7637.23    213.89 o 
 -12   1   3      865.83      942.99     79.84 o 
 -11   1   3     6758.07     6745.14    162.59 o 
 -10   1   3     3941.13     4030.59    110.05 o 
  -9   1   3     2531.13     2691.64     86.26 o 
  -8   1   3    14645.14    14535.74    165.70 o 
  -7   1   3     2103.72     2131.19     61.18 o 
  -6   1   3     7065.80     6817.48    102.29 o 
  -5   1   3    23877.12    23386.83    189.85 o 
  -4   1   3      801.61     1003.41     45.34 o 
  -3   1   3    37187.58    37272.68    281.01 o 
  -2   1   3     1072.45     1313.77     35.98 o 
  -1   1   3    34139.14    32890.73    238.93 o 
   0   1   3     2785.33     2976.62     45.55 o 
   1   1   3    41320.80    39795.11    303.02 o 
   2   1   3      197.72      273.84     28.14 o 
   3   1   3    39059.55    38169.01    312.40 o 
   4   1   3     8426.69     7946.11    139.30 o 
   5   1   3     7969.70     7953.06    106.57 o 
   6   1   3    10156.46    10258.06    260.42 o 
   7   1   3       20.26        4.08     23.99 o 
   8   1   3     3161.50     3053.49    132.76 o 
   9   1   3     1696.40     1703.47     75.83 o 
  10   1   3     3934.67     3924.18    160.04 o 
  11   1   3     5556.11     5830.33    176.25 o 
  12   1   3      428.57      312.27     63.83 o 
  13   1   3     9118.64     9208.10    231.61 o 
  14   1   3      253.15      104.08     75.78 o 
  15   1   3     8378.40     8675.07    251.14 o 
  16   1   3      259.56       98.47     79.11 o 
  17   1   3     4450.98     4518.89    201.70 o 
  18   1   3      214.60      -27.04     98.20 o 
  19   1   3     1140.10     1112.38    154.76 o 
 -19   2   3      477.72      442.82    126.62 o 
 -18   2   3     2874.57     2917.48    194.52 o 
 -17   2   3       82.77      104.84     88.68 o 
 -16   2   3     6564.47     6514.65    251.39 o 
 -15   2   3       51.21      -32.10     68.53 o 
 -14   2   3     6881.21     6749.47    214.42 o 
 -13   2   3     1530.36     1798.71    110.14 o 
 -12   2   3     3329.89     3578.73    148.29 o 
 -11   2   3     8362.14     8946.12    170.81 o 
 -10   2   3     3995.31     4287.07    125.71 o 
  -9   2   3    12197.43    12503.80    183.68 o 
  -8   2   3      164.32      226.15     36.11 o 
  -7   2   3    13617.13    13622.85    154.28 o 
  -6   2   3     9631.02     9341.87    113.41 o 
  -5   2   3    19368.18    19483.88    224.04 o 
  -4   2   3    25020.43    24839.54    212.13 o 
  -3   2   3    10202.10    10333.70    115.71 o 
  -2   2   3    19372.47    19432.94    163.67 o 
  -1   2   3     2231.30     2283.63     45.25 o 
   0   2   3    32660.64    32271.49    242.74 o 
   1   2   3       33.87       71.15     18.73 o 
   2   2   3    29820.85    29254.50    244.48 o 
   3   2   3     4526.55     4548.21     65.90 o 
   4   2   3    14439.82    14239.67    152.56 o 
   5   2   3    12975.96    12947.71    159.04 o 
   6   2   3     2606.46     3065.23     88.62 o 
   7   2   3    21080.91    20620.68    266.87 o 
   8   2   3      316.70      356.71     44.70 o 
   9   2   3     8671.66     8808.91    148.67 o 
  10   2   3     3969.39     4072.02    134.25 o 
  11   2   3     2908.15     2983.88    132.97 o 
  12   2   3     6882.16     6934.60    199.37 o 
  13   2   3       46.17       57.59     61.78 o 
  14   2   3     6839.23     6814.13    215.87 o 
  15   2   3       17.93       70.37     85.49 o 
  16   2   3     3882.22     3707.25    194.99 o 
  17   2   3      412.23      196.56    102.83 o 
  18   2   3     1351.54     1273.11    144.55 o 
 -19   3   3      148.25     -102.94    102.94 o 
 -18   3   3     1483.07     1222.37    143.29 o 
 -17   3   3       10.82        9.36     89.97 o 
 -16   3   3       52.55      -70.81     78.94 o 
 -15   3   3      280.85      274.31     99.01 o 
 -14   3   3      846.66      894.10     98.38 o 
 -13   3   3     1388.86     1582.72    104.96 o 
 -12   3   3     8803.43     8893.60    186.89 o 
 -11   3   3      518.46      516.57     76.37 o 
 -10   3   3    25023.01    25079.83    284.50 o 
  -9   3   3       17.19       64.67     35.91 o 
  -8   3   3    31599.80    30997.98    289.87 o 
  -7   3   3       21.83       19.61     28.14 o 
  -6   3   3    33549.77    33803.04    303.42 o 
  -5   3   3       86.96      150.61     27.72 o 
  -4   3   3    18579.31    18760.85    186.38 o 
  -3   3   3     1664.00     1715.55     54.19 o 
  -2   3   3    10521.93    10532.33    118.38 o 
  -1   3   3     2178.81     2250.94     54.09 o 
   0   3   3        9.09        4.50     21.59 o 
   1   3   3      614.38      689.12     41.45 o 
   2   3   3     7668.22     7364.18     90.21 o 
   3   3   3       25.06       48.92     26.52 o 
   4   3   3    26810.72    26310.87    241.49 o 
   5   3   3     2190.44     2245.42     69.17 o 
   6   3   3    32617.29    32670.06    309.54 o 
   7   3   3      448.14      456.06     46.64 o 
   8   3   3    32405.31    32403.44    336.59 o 
   9   3   3      157.21      205.01     47.06 o 
  10   3   3    12078.86    11838.06    211.24 o 
  11   3   3      417.26      422.21     72.55 o 
  12   3   3     3939.74     4106.88    157.67 o 
  13   3   3      295.42      199.83     71.78 o 
  14   3   3       30.06        7.50     73.38 o 
  15   3   3      274.58      195.76     96.91 o 
  16   3   3      105.68      -50.22     91.43 o 
  17   3   3      176.95       36.89    120.72 o 
  18   3   3     1867.60     1940.15    203.08 o 
 -18   4   3     2486.39     2251.89    165.86 o 
 -17   4   3      271.12      229.37    106.73 o 
 -16   4   3     5777.48     5719.05    237.91 o 
 -15   4   3        0.74       41.03     81.44 o 
 -14   4   3    10428.41    10415.51    287.53 o 
 -13   4   3      185.75      157.70     75.33 o 
 -12   4   3    11247.68    11456.77    258.01 o 
 -11   4   3      635.99      598.63     74.40 o 
 -10   4   3      623.22      746.17     75.21 o 
  -9   4   3     1960.10     2150.15     87.73 o 
  -8   4   3      236.12      228.60     43.41 o 
  -7   4   3     3258.53     3159.79     93.06 o 
  -6   4   3      662.71      774.59     54.08 o 
  -5   4   3      690.23      751.95     48.10 o 
  -4   4   3    10571.18    10287.55    134.11 o 
  -3   4   3       56.55       35.27     27.73 o 
  -2   4   3    56912.25    56248.60    415.84 o 
  -1   4   3      250.19      297.80     27.95 o 
   0   4   3    51796.00    51247.70    406.19 o 
   1   4   3      146.50      155.68     22.81 o 
   2   4   3    23884.76    23665.42    211.92 o 
   3   4   3     1932.31     1951.16     65.87 o 
   4   4   3    12223.85    12356.77    171.23 o 
   5   4   3     2257.95     2329.59     70.56 o 
   6   4   3     6039.62     6062.29    120.12 o 
   7   4   3     3765.60     3843.91    132.52 o 
   8   4   3       19.55       50.10     43.39 o 
   9   4   3     1123.12     1104.87     82.72 o 
  10   4   3     6196.60     6252.40    188.56 o 
  11   4   3      897.85      701.65     97.19 o 
  12   4   3     9703.32    10186.59    257.88 o 
  13   4   3      261.22      156.08     79.34 o 
  14   4   3     6577.87     6500.67    237.67 o 
  15   4   3      101.42       99.61     94.64 o 
  16   4   3     4271.08     4830.38    268.35 o 
  17   4   3       13.29       39.32    132.70 o 
 -17   5   3     1766.52     1516.53    155.69 o 
 -16   5   3      178.45      282.46    108.92 o 
 -15   5   3     3535.18     3729.29    217.32 o 
 -14   5   3      444.05      211.42     94.97 o 
 -13   5   3     4650.24     4238.22    190.69 o 
 -12   5   3     5214.62     5333.19    204.00 o 
 -11   5   3     2270.28     2326.97    136.52 o 
 -10   5   3     9269.16     9328.33    218.91 o 
  -9   5   3      103.54       41.61     52.48 o 
  -8   5   3     8835.32     9008.25    177.62 o 
  -7   5   3      496.89      556.41     67.33 o 
  -6   5   3     7162.93     6926.74    149.60 o 
  -5   5   3     3862.29     4250.08    118.49 o 
  -4   5   3    12375.25    12156.80    162.11 o 
  -3   5   3    15500.66    15632.74    172.77 o 
  -2   5   3     5822.35     5803.78     90.33 o 
  -1   5   3    24185.27    24067.30    228.03 o 
   0   5   3      138.69      155.94     31.54 o 
   1   5   3    19695.74    20399.37    204.41 o 
   2   5   3     5634.01     5417.31    105.54 o 
   3   5   3     8457.63     8641.86    135.08 o 
   4   5   3     5356.16     5381.60    116.54 o 
   5   5   3     6287.11     6791.39    190.21 o 
   6   5   3     9408.03     9241.77    169.43 o 
   7   5   3      310.52      368.16     63.84 o 
   8   5   3     9319.81     9833.95    218.30 o 
   9   5   3     1953.72     1929.09    148.55 o 
  10   5   3     6436.97     7209.46    234.56 o 
  11   5   3     4976.54     4996.41    203.51 o 
  12   5   3     1172.25     1180.08    121.14 o 
  13   5   3     3301.78     2984.62    220.39 o 
  14   5   3      127.75       98.23    105.06 o 
  15   5   3     2071.63     2044.62    214.67 o 
  16   5   3      421.28      324.53    141.16 o 
  17   5   3     1342.98     1617.63    348.94 o 
 -16   6   3      259.00      408.22    130.62 o 
 -15   6   3      122.21      207.55    107.09 o 
 -14   6   3      628.25      411.60    110.39 o 
 -13   6   3     1125.08     1067.81    125.46 o 
 -12   6   3      320.37      560.21    103.08 o 
 -11   6   3     9581.62     9282.06    319.07 o 
 -10   6   3      178.88      275.94     89.46 o 
  -9   6   3    14582.86    13832.77    371.18 o 
  -8   6   3      209.12      191.57     68.13 o 
  -7   6   3    10747.42    10690.76    229.64 o 
  -6   6   3      104.54       62.78     52.94 o 
  -5   6   3    13489.58    13558.44    221.72 o 
  -4   6   3      714.87      668.91     69.69 o 
  -3   6   3     7876.19     8093.11    163.61 o 
  -2   6   3     1583.59     1701.89     87.98 o 
  -1   6   3       65.81       73.24     36.37 o 
   0   6   3     2457.56     2644.36     98.77 o 
   1   6   3     1761.34     1747.29     82.96 o 
   2   6   3     1317.64     1316.98     74.58 o 
   3   6   3     4305.04     4348.77    141.45 o 
   4   6   3      574.51      702.74     76.39 o 
   5   6   3    12654.80    12644.57    245.59 o 
   6   6   3       51.37      -54.79     54.79 o 
   7   6   3    18176.16    18142.06    321.50 o 
   8   6   3       33.31        9.61     86.95 o 
   9   6   3    15392.80    15410.71    376.44 o 
  10   6   3       63.70      112.85     95.87 o 
  11   6   3     3871.46     3874.13    255.90 o 
  12   6   3      543.39      571.51    147.66 o 
  13   6   3      615.63      662.53    155.30 o 
  14   6   3      653.13      860.87    177.26 o 
  15   6   3       63.22     -125.68    125.68 o 
 -15   7   3     3720.80     3334.37    258.42 o 
 -14   7   3       21.16       57.81    122.27 o 
 -13   7   3     4159.41     4357.79    236.15 o 
 -12   7   3      140.75      176.78    104.13 o 
 -11   7   3     2491.24     2142.85    165.96 o 
 -10   7   3      392.77      334.29    105.73 o 
  -9   7   3      244.55      226.11     96.33 o 
  -8   7   3      303.44      229.42     81.76 o 
  -7   7   3     1214.61     1304.46    103.53 o 
  -6   7   3      102.01       55.49     63.23 o 
  -5   7   3     6862.12     6995.13    200.38 o 
  -4   7   3      429.88      434.19     77.50 o 
  -3   7   3    12456.62    12320.63    297.65 o 
  -2   7   3      159.87      117.85     64.78 o 
  -1   7   3    18860.45    19401.84    295.63 o 
   0   7   3       36.92       70.63     58.61 o 
   1   7   3    16804.00    17188.40    287.62 o 
   2   7   3      225.90      112.01     59.42 o 
   3   7   3    12446.42    12796.86    258.68 o 
   4   7   3      150.14      177.28     69.47 o 
   5   7   3     3572.79     3827.04    178.01 o 
   6   7   3     1035.50     1375.71    141.45 o 
   7   7   3      106.05       64.59     92.04 o 
   8   7   3      837.84     1156.32    183.76 o 
   9   7   3     1384.28     1304.47    154.02 o 
  10   7   3      179.27      133.57    108.45 o 
  11   7   3     3208.93     3030.86    258.44 o 
  12   7   3        3.04     -105.25    130.21 o 
  13   7   3     4585.37     4654.30    314.14 o 
  14   7   3      104.89      152.94    149.66 o 
 -13   8   3      619.28      453.58    145.84 o 
 -12   8   3     1203.10     1082.62    168.39 o 
 -11   8   3     2085.55     1720.43    187.06 o 
 -10   8   3      171.52       85.58    105.46 o 
  -9   8   3     4283.13     4589.12    241.37 o 
  -8   8   3      213.23      313.03    104.03 o 
  -7   8   3     6246.53     6293.39    251.64 o 
  -6   8   3       60.41      155.31     83.46 o 
  -5   8   3     3294.94     3527.43    171.94 o 
  -4   8   3     1955.73     1949.04    167.16 o 
  -3   8   3     1103.86     1115.36    112.02 o 
  -2   8   3     5675.47     5651.30    216.80 o 
  -1   8   3      191.32       62.45     75.29 o 
   0   8   3     5074.22     5470.48    211.88 o 
   1   8   3      139.78      154.77     77.66 o 
   2   8   3     2650.54     2665.74    161.36 o 
   3   8   3     2838.02     2976.14    183.04 o 
   4   8   3     1784.30     1957.64    170.75 o 
   5   8   3     5013.98     5374.55    313.67 o 
   6   8   3      307.47      408.56    121.65 o 
   7   8   3     4724.64     4595.61    252.65 o 
   8   8   3       16.58      -94.18     94.18 o 
   9   8   3     3002.24     2667.36    211.80 o 
  10   8   3      747.49      730.87    152.84 o 
  11   8   3     2593.99     2672.08    229.97 o 
  12   8   3     1235.31     1060.67    187.36 o 
 -11   9   3      118.11      176.39    151.04 o 
 -10   9   3     3538.97     3016.17    259.77 o 
  -9   9   3       39.76       38.55    131.68 o 
  -8   9   3     5715.42     5343.46    455.97 o 
  -7   9   3      151.31       22.53    127.67 o 
  -6   9   3     4557.62     4233.57    240.77 o 
  -5   9   3     1139.08     1037.50    134.69 o 
  -4   9   3     1479.74     1723.20    147.45 o 
  -3   9   3     1727.29     1731.99    165.79 o 
  -2   9   3      498.59      654.46    115.47 o 
  -1   9   3     1355.43     1264.39    136.50 o 
   0   9   3       10.96       42.49     87.73 o 
   1   9   3     2862.09     2844.06    192.96 o 
   2   9   3     1292.90     1177.89    144.71 o 
   3   9   3     1955.62     1886.09    270.24 o 
   4   9   3     5341.16     4836.53    290.44 o 
   5   9   3      238.05      186.77    132.10 o 
   6   9   3     5659.00     5505.13    351.06 o 
   7   9   3       75.52      150.46    149.65 o 
   8   9   3     3475.08     3613.79    301.42 o 
   9   9   3       35.65       36.67    148.57 o 
  10   9   3     2126.49     1806.99    244.40 o 
  -8  10   3       14.03      403.55    180.49 o 
  -7  10   3        5.90      106.28    144.13 o 
  -6  10   3     1465.53     1274.05    191.01 o 
  -5  10   3        8.93       37.31    112.78 o 
  -4  10   3     3105.99     3127.06    206.88 o 
  -3  10   3        3.62       34.31    100.52 o 
  -2  10   3     4327.35     4374.86    251.55 o 
  -1  10   3       27.56     -109.35    109.35 o 
   0  10   3     5320.33     5381.71    296.46 o 
   1  10   3        0.31      -77.30    124.92 o 
   2  10   3     5530.76     5920.77    337.34 o 
   3  10   3        0.47     -119.64    119.64 o 
   4  10   3     2323.89     2662.38    274.10 o 
   5  10   3        8.01       28.67    168.92 o 
   6  10   3      310.98      346.23    200.33 o 
   7  10   3       24.37      -23.33    183.22 o 
 -20   0   4      644.11      684.11    196.04 o 
 -18   0   4     4034.71     3872.25    277.91 o 
 -16   0   4    13987.97    14364.90    449.41 o 
 -14   0   4    12279.09    13045.37    338.01 o 
 -12   0   4    10546.90    10268.95    278.99 o 
 -10   0   4     9161.40     9124.80    223.54 o 
  -8   0   4      742.92      682.07     59.82 o 
  -6   0   4     8784.53     8425.21    180.26 o 
  -4   0   4    31575.70    30934.16    340.86 o 
  -2   0   4    57739.71    57451.00    585.29 o 
   0   0   4    49501.89    48720.24    472.70 o 
   2   0   4    62615.43    60519.27    771.75 o 
   4   0   4    41050.13    39828.55    511.16 o 
   6   0   4      203.91      146.83     44.44 o 
   8   0   4     2107.32     2413.64     99.18 o 
  10   0   4     5406.91     5466.18    192.98 o 
  12   0   4     5146.63     5349.25    240.28 o 
  14   0   4    15545.74    16211.40    396.71 o 
  16   0   4     7537.45     8113.28    377.45 o 
  18   0   4     3256.79     3286.03    310.57 o 
 -20   1   4     1827.73     1762.28    210.35 o 
 -19   1   4      425.77      489.28    122.89 o 
 -18   1   4     1509.25     1192.79    127.02 o 
 -17   1   4     1925.65     1903.72    141.80 o 
 -16   1   4      154.91      197.11     77.37 o 
 -15   1   4     3165.05     3219.20    177.35 o 
 -14   1   4     2304.91     2337.04    120.89 o 
 -13   1   4     2243.22     2189.88    107.23 o 
 -12   1   4    11586.05    11643.21    201.55 o 
 -11   1   4     1331.82     1384.68     82.41 o 
 -10   1   4    19862.57    19670.91    231.58 o 
  -9   1   4     3341.28     3373.96     87.03 o 
  -8   1   4    28350.96    27845.52    244.43 o 
  -7   1   4       16.10       21.28     24.66 o 
  -6   1   4    45499.58    44855.75    333.11 o 
  -5   1   4    11195.29    10898.42    129.33 o 
  -4   1   4    43712.96    44337.25    329.86 o 
  -3   1   4    20861.24    21053.51    178.15 o 
  -2   1   4    12879.21    13172.13    114.61 o 
  -1   1   4     3762.45     3691.73     49.93 o 
   0   1   4     2016.35     2102.65     44.08 o 
   1   1   4     8326.06     8396.38    133.56 o 
   2   1   4    20892.52    21555.67    213.77 o 
   3   1   4    24921.41    24259.90    238.64 o 
   4   1   4    34907.76    34502.70    325.05 o 
   5   1   4     3790.86     3815.49     82.66 o 
   6   1   4    35027.96    34333.27    308.47 o 
   7   1   4      273.96      239.16     33.25 o 
   8   1   4    20453.70    20073.91    227.33 o 
   9   1   4     3765.46     4076.77    141.84 o 
  10   1   4     6547.18     6386.62    164.37 o 
  11   1   4      583.74      611.27     77.76 o 
  12   1   4     2215.28     2064.60    117.72 o 
  13   1   4     1689.37     1708.71    109.17 o 
  14   1   4      202.41      104.44     72.01 o 
  15   1   4     3125.01     3211.53    177.65 o 
  16   1   4      759.89      650.60    100.92 o 
  17   1   4     1004.35      812.48    124.32 o 
  18   1   4     1802.85     1807.86    170.71 o 
 -19   2   4     2326.71     2254.67    175.78 o 
 -18   2   4     1341.00     1323.38    152.50 o 
 -17   2   4      736.52      790.77    111.78 o 
 -16   2   4     1638.27     1819.00    132.83 o 
 -15   2   4      570.29      585.42     91.54 o 
 -14   2   4     5134.21     5450.69    185.12 o 
 -13   2   4     2551.36     2568.61    124.97 o 
 -12   2   4     5125.88     5323.83    161.35 o 
 -11   2   4     5442.00     5646.76    141.55 o 
 -10   2   4      702.50      716.15     54.77 o 
  -9   2   4    21224.90    21144.94    217.42 o 
  -8   2   4      402.49      452.95     38.28 o 
  -7   2   4    40193.91    39709.39    314.01 o 
  -6   2   4     1409.79     1593.01     54.02 o 
  -5   2   4    27869.44    28114.67    237.66 o 
  -4   2   4     5981.20     5835.29     96.35 o 
  -3   2   4     7144.04     7384.88     98.81 o 
  -2   2   4    13186.29    13016.77    126.37 o 
  -1   2   4      219.63      235.64     27.17 o 
   0   2   4    18297.79    18007.88    163.19 o 
   1   2   4       75.08       75.72     24.55 o 
   2   2   4     5273.07     5145.65     93.02 o 
   3   2   4    14450.45    14385.44    147.18 o 
   4   2   4     1104.62     1077.24     54.03 o 
   5   2   4    41973.58    41230.13    388.51 o 
   6   2   4     2967.41     3178.28     91.56 o 
   7   2   4    24919.30    24684.60    270.59 o 
   8   2   4       57.01       60.90     39.13 o 
   9   2   4     7320.36     7409.82    157.63 o 
  10   2   4     1450.06     1529.19     92.46 o 
  11   2   4     5278.26     5559.42    158.95 o 
  12   2   4     5355.33     5042.37    176.70 o 
  13   2   4     2490.14     2588.96    141.15 o 
  14   2   4     1370.77     1476.89    128.32 o 
  15   2   4        6.21      -16.24     79.25 o 
  16   2   4     2345.69     2680.77    189.20 o 
  17   2   4     1252.19     1052.64    144.70 o 
  18   2   4      870.96      872.51    143.85 o 
 -19   3   4     2373.34     2730.64    190.48 o 
 -18   3   4       89.60      138.79    105.55 o 
 -17   3   4     5710.22     5917.54    248.16 o 
 -16   3   4       49.91       32.81     83.76 o 
 -15   3   4     9889.52    10132.50    293.91 o 
 -14   3   4       77.56      -17.07     64.80 o 
 -13   3   4    11897.17    12046.58    229.16 o 
 -12   3   4      350.66      357.35     62.23 o 
 -11   3   4     7539.67     8003.02    184.24 o 
 -10   3   4     2889.88     3040.29    102.15 o 
  -9   3   4      582.50      584.57     52.44 o 
  -8   3   4     1174.41     1279.75     58.68 o 
  -7   3   4     1604.65     1752.79     60.10 o 
  -6   3   4       33.88      100.53     32.50 o 
  -5   3   4    18741.56    18469.86    199.23 o 
  -4   3   4     1719.52     1785.18     59.80 o 
  -3   3   4    36702.63    36331.72    296.46 o 
  -2   3   4     1342.47     1529.13     53.83 o 
  -1   3   4    42953.04    42595.32    339.27 o 
   0   3   4     1216.76     1308.17     52.93 o 
   1   3   4    38207.22    37207.05    309.85 o 
   2   3   4     4276.89     4281.24     79.00 o 
   3   3   4    21210.86    20688.46    203.01 o 
   4   3   4       23.36       50.42     24.34 o 
   5   3   4     7391.59     7366.62    139.90 o 
   6   3   4       64.17      105.11     36.98 o 
   7   3   4      844.31      857.23     63.09 o 
   8   3   4      659.33      687.73     59.27 o 
   9   3   4     4658.09     4689.41    131.78 o 
  10   3   4      942.58     1103.60     78.92 o 
  11   3   4     7814.34     7724.07    214.57 o 
  12   3   4      386.80      276.93     80.57 o 
  13   3   4     6483.03     6192.44    222.66 o 
  14   3   4      955.53      758.80    107.88 o 
  15   3   4     6250.02     6245.98    272.19 o 
  16   3   4       16.57       22.96     99.24 o 
  17   3   4     4027.10     4547.28    252.09 o 
  18   3   4        5.36       79.16    123.41 o 
 -18   4   4      703.20      614.49    127.73 o 
 -17   4   4      334.14      266.03    104.43 o 
 -16   4   4     1144.89      811.45    120.83 o 
 -15   4   4       11.18        4.74     78.92 o 
 -14   4   4      748.08      748.15    105.35 o 
 -13   4   4     2771.68     2780.69    155.71 o 
 -12   4   4      481.80      351.61     81.90 o 
 -11   4   4    13034.51    13057.35    234.74 o 
 -10   4   4      800.49      760.47     68.12 o 
  -9   4   4    18983.07    19191.07    270.36 o 
  -8   4   4       21.72       13.94     37.78 o 
  -7   4   4    18351.71    18494.24    223.03 o 
  -6   4   4     1036.61      994.84     59.91 o 
  -5   4   4    17044.04    17103.83    190.36 o 
  -4   4   4     2959.91     3083.38     77.88 o 
  -3   4   4    10729.14    10176.62    124.44 o 
  -2   4   4     2739.30     2968.00     65.69 o 
  -1   4   4     2339.75     2492.57     61.35 o 
   0   4   4     4233.64     4349.04     78.14 o 
   1   4   4     7966.38     8000.72    104.13 o 
   2   4   4     6554.48     6549.19     90.60 o 
   3   4   4    18225.17    17812.66    193.51 o 
   4   4   4     3030.15     3191.62     78.95 o 
   5   4   4    17512.96    17129.38    208.44 o 
   6   4   4       35.80       -3.00     39.21 o 
   7   4   4    15739.18    16237.53    244.05 o 
   8   4   4     2161.74     2324.31    107.24 o 
   9   4   4    13499.02    13978.96    233.36 o 
  10   4   4       71.90      185.08     64.25 o 
  11   4   4     4554.03     4869.62    187.88 o 
  12   4   4      775.14      652.50     95.62 o 
  13   4   4      580.85      523.80     95.27 o 
  14   4   4      553.79      428.47    107.39 o 
  15   4   4        1.30      -91.61     95.79 o 
  16   4   4     1052.22      954.94    156.19 o 
  17   4   4      557.34      234.03    132.29 o 
 -17   5   4     2009.28     1922.93    172.35 o 
 -16   5   4       93.58      216.01    114.23 o 
 -15   5   4     3306.64     3223.92    193.08 o 
 -14   5   4      145.96      -59.07    111.73 o 
 -13   5   4     4681.06     4380.63    235.49 o 
 -12   5   4     4168.56     4231.25    233.28 o 
 -11   5   4     3489.04     3610.17    154.51 o 
 -10   5   4     7613.93     7738.69    202.77 o 
  -9   5   4       66.76       57.79     51.87 o 
  -8   5   4     5884.39     6046.94    157.70 o 
  -7   5   4     2086.20     2360.33    103.94 o 
  -6   5   4     4184.78     4311.95    129.03 o 
  -5   5   4     2870.67     3058.85     98.90 o 
  -4   5   4     6847.35     6979.73    130.95 o 
  -3   5   4     8872.17     8734.23    117.54 o 
  -2   5   4     1479.31     1408.20     51.92 o 
  -1   5   4    20268.97    20280.74    194.18 o 
   0   5   4     1099.21     1158.95     52.43 o 
   1   5   4    13969.49    13809.68    166.40 o 
   2   5   4     6497.00     6731.91    118.10 o 
   3   5   4     4375.14     4514.31    107.29 o 
   4   5   4     4904.70     4923.99    137.19 o 
   5   5   4      113.81       24.88     43.85 o 
   6   5   4     7370.55     7426.97    177.36 o 
   7   5   4       15.05      -31.07     55.73 o 
   8   5   4     7433.35     8103.23    207.15 o 
   9   5   4     1118.46     1130.45    135.69 o 
  10   5   4     5203.23     5665.44    240.25 o 
  11   5   4     3722.25     3848.97    211.08 o 
  12   5   4     1366.34     1297.94    134.65 o 
  13   5   4     3859.42     4419.80    225.16 o 
  14   5   4      124.49        6.80    108.04 o 
  15   5   4     1451.69     1598.15    186.26 o 
  16   5   4        8.25     -147.85    147.85 o 
 -16   6   4     3244.52     3024.20    215.19 o 
 -15   6   4        0.93       -3.88    103.34 o 
 -14   6   4     6262.41     5877.13    265.84 o 
 -13   6   4      141.60       87.70     93.20 o 
 -12   6   4     6662.95     6554.81    288.98 o 
 -11   6   4      293.27      244.50     95.30 o 
 -10   6   4     1678.08     1486.88    130.11 o 
  -9   6   4     1129.17     1046.69     98.60 o 
  -8   6   4       52.26      109.21     65.86 o 
  -7   6   4     3345.28     3472.32    142.15 o 
  -6   6   4     2752.00     2942.23    128.64 o 
  -5   6   4     2055.64     2188.03    104.42 o 
  -4   6   4     8832.16     9033.16    170.65 o 
  -3   6   4      588.20      489.97     58.05 o 
  -2   6   4    19662.43    19873.78    232.33 o 
  -1   6   4       10.41       83.56     38.85 o 
   0   6   4    25903.24    26397.47    306.92 o 
   1   6   4       37.63       53.27     43.04 o 
   2   6   4    14557.46    14788.92    222.88 o 
   3   6   4     1086.47     1099.78     94.28 o 
   4   6   4     3514.61     3935.51    159.37 o 
   5   6   4     1548.23     1671.67    119.88 o 
   6   6   4      434.44      445.80     80.65 o 
   7   6   4     1641.30     1698.02    119.25 o 
   8   6   4      326.68      286.18     87.61 o 
   9   6   4      809.63      767.56    128.48 o 
  10   6   4     6509.00     6370.72    290.89 o 
  11   6   4      354.48      210.03    115.92 o 
  12   6   4     5108.32     5565.66    314.34 o 
  13   6   4       74.40      -79.88    121.04 o 
  14   6   4     3885.80     3943.80    394.65 o 
  15   6   4       11.83      -90.58    139.72 o 
 -15   7   4       50.94        7.95    115.74 o 
 -14   7   4      380.34      328.13    121.47 o 
 -13   7   4      320.90      183.48    109.43 o 
 -12   7   4     2572.71     2627.25    190.97 o 
 -11   7   4       39.93      -36.51     89.67 o 
 -10   7   4     9104.99     8944.72    321.42 o 
  -9   7   4      578.28      443.53    108.95 o 
  -8   7   4    10772.61    11093.87    401.39 o 
  -7   7   4      109.24       76.09     67.36 o 
  -6   7   4     8906.47     9231.95    223.47 o 
  -5   7   4      471.45      429.54     78.17 o 
  -4   7   4     5659.21     5826.47    199.26 o 
  -3   7   4       29.66       42.41     67.92 o 
  -2   7   4     1978.63     2226.72    140.25 o 
  -1   7   4     1839.26     1922.58    125.23 o 
   0   7   4      791.16      657.65     75.89 o 
   1   7   4      319.76      288.94     71.02 o 
   2   7   4     5424.13     5315.79    180.58 o 
   3   7   4       12.42        7.21     68.61 o 
   4   7   4     9978.19    10274.52    260.32 o 
   5   7   4       38.52       26.60     73.77 o 
   6   7   4     7900.31     7988.41    286.09 o 
   7   7   4      363.51      583.96    109.65 o 
   8   7   4     9573.78    10090.38    353.74 o 
   9   7   4       45.21      -21.29    101.67 o 
  10   7   4     6735.61     7307.98    328.73 o 
  11   7   4      172.82      262.46    125.65 o 
  12   7   4     1515.41     1393.96    200.91 o 
  13   7   4       27.93     -128.73    138.21 o 
  14   7   4       23.59       51.44    147.34 o 
 -13   8   4      664.36      658.59    153.08 o 
 -12   8   4     1960.18     1975.17    189.47 o 
 -11   8   4     2324.01     2353.14    231.42 o 
 -10   8   4     1335.08      878.92    146.87 o 
  -9   8   4     2239.87     2065.94    185.78 o 
  -8   8   4      354.59      334.98    102.24 o 
  -7   8   4     2000.69     1931.02    188.39 o 
  -6   8   4      676.33      767.80    112.66 o 
  -5   8   4     1738.82     1853.37    147.05 o 
  -4   8   4     5582.85     5708.64    235.03 o 
  -3   8   4     2095.71     2504.59    155.03 o 
  -2   8   4     8282.64     8180.02    257.69 o 
  -1   8   4      121.74       87.80     78.62 o 
   0   8   4     8527.57     8701.01    275.66 o 
   1   8   4     1114.76      866.07    112.94 o 
   2   8   4     7187.25     7516.84    283.27 o 
   3   8   4     4330.58     4213.90    215.54 o 
   4   8   4     2852.33     3047.69    212.72 o 
   5   8   4     2142.18     1661.52    174.54 o 
   6   8   4       84.02       66.47    105.22 o 
   7   8   4     2502.75     2414.32    216.27 o 
   8   8   4      678.73      667.46    148.05 o 
   9   8   4     2387.97     2244.56    233.49 o 
  10   8   4     1318.11      628.37    175.93 o 
  11   8   4      748.84      756.04    175.05 o 
  12   8   4     2931.13     3198.19    249.42 o 
 -11   9   4     1340.43     1486.54    221.09 o 
 -10   9   4      343.59      369.75    155.98 o 
  -9   9   4      249.37      306.60    149.41 o 
  -8   9   4     1685.47     1573.88    194.99 o 
  -7   9   4      344.36      368.46    128.88 o 
  -6   9   4     1814.76     1895.00    164.92 o 
  -5   9   4     1745.54     1828.22    149.66 o 
  -4   9   4      264.46      169.90     95.45 o 
  -3   9   4     4297.78     4091.51    207.08 o 
  -2   9   4       73.78      101.88     90.29 o 
  -1   9   4     6836.03     6980.98    260.17 o 
   0   9   4        5.19       85.41     95.08 o 
   1   9   4     7997.31     7702.66    307.28 o 
   2   9   4      483.12      378.52    117.08 o 
   3   9   4     3795.72     3896.46    401.65 o 
   4   9   4     1047.47     1130.86    203.10 o 
   5   9   4     1019.58      924.90    208.82 o 
   6   9   4     1574.02     1282.03    196.60 o 
   7   9   4        0.13       55.68    138.47 o 
   8   9   4      587.45      604.53    180.60 o 
   9   9   4      365.26      125.25    169.31 o 
  10   9   4      462.13      202.90    193.91 o 
  -8  10   4       16.85      192.80    156.29 o 
  -7  10   4     5962.33     6091.68    353.62 o 
  -6  10   4      109.02      -29.64    126.25 o 
  -5  10   4     4723.71     4016.80    235.64 o 
  -4  10   4       23.07       30.45    105.24 o 
  -3  10   4      787.16      673.53    130.76 o 
  -2  10   4      113.70      130.69    113.46 o 
  -1  10   4        7.32       74.65    109.05 o 
   0  10   4        5.93       -1.04    109.23 o 
   1  10   4      533.22      272.55    142.80 o 
   2  10   4       71.19      200.26    138.07 o 
   3  10   4     2314.66     2114.57    225.70 o 
   4  10   4       29.40      -24.70    170.67 o 
   5  10   4     6130.51     6406.79    534.06 o 
   6  10   4        7.91       86.21    180.68 o 
 -19   0   5     2483.59     2250.74    228.89 o 
 -17   0   5      593.22      452.69    139.46 o 
 -15   0   5      448.99      411.37    109.88 o 
 -13   0   5     8415.21     8582.42    266.81 o 
 -11   0   5    12222.43    11427.34    264.47 o 
  -9   0   5    24008.57    23763.33    314.10 o 
  -7   0   5    42656.15    41946.68    450.63 o 
  -5   0   5    56627.59    58135.72    626.36 o 
  -3   0   5     5334.54     5378.52    117.88 o 
  -1   0   5      625.44      738.90     38.09 o 
   1   0   5     2305.63     2616.00     88.91 o 
   3   0   5    44796.21    46579.75    697.55 o 
   5   0   5    59978.80    58261.93    729.13 o 
   7   0   5    43542.38    42957.71    518.23 o 
   9   0   5    13403.19    14053.06    319.78 o 
  11   0   5     7516.85     7663.74    337.16 o 
  13   0   5     2298.19     2303.74    176.06 o 
  15   0   5       75.78      113.91    104.60 o 
  17   0   5     1985.46     1632.89    205.27 o 
 -19   1   5     1788.99     1509.34    211.77 o 
 -18   1   5      601.95      416.02    100.52 o 
 -17   1   5     6482.85     6368.46    228.20 o 
 -16   1   5       13.28       59.06     77.14 o 
 -15   1   5     9515.46     9540.25    255.40 o 
 -14   1   5     2053.91     1791.91    110.80 o 
 -13   1   5     3515.88     3721.26    138.04 o 
 -12   1   5     2003.96     2125.80    103.00 o 
 -11   1   5      775.64      882.52     72.20 o 
 -10   1   5      695.90      723.36     50.03 o 
  -9   1   5      249.19      221.25     36.19 o 
  -8   1   5     8048.55     8145.01    127.69 o 
  -7   1   5     3119.81     3136.05     73.80 o 
  -6   1   5    11683.29    11267.91    153.28 o 
  -5   1   5    25808.33    24810.25    214.79 o 
  -4   1   5     2346.15     2576.22     60.34 o 
  -3   1   5    33471.03    33754.26    279.64 o 
  -2   1   5     4908.75     5094.20     68.20 o 
  -1   1   5    22694.78    22150.66    166.45 o 
   0   1   5      211.58      204.72     24.44 o 
   1   1   5    38027.04    37339.17    310.72 o 
   2   1   5      372.35      468.88     35.46 o 
   3   1   5    40058.25    39446.63    378.46 o 
   4   1   5     8325.27     8185.47    212.48 o 
   5   1   5     7519.10     7325.29    137.76 o 
   6   1   5    10515.85     9903.98    156.47 o 
   7   1   5      519.91      607.90     45.41 o 
   8   1   5     5194.20     5431.66    149.15 o 
   9   1   5     1213.07     1380.38     81.14 o 
  10   1   5      269.02      243.63     55.15 o 
  11   1   5     2177.40     2311.10    114.42 o 
  12   1   5     2795.97     2931.99    137.11 o 
  13   1   5     7975.78     8097.10    220.35 o 
  14   1   5       10.59      -12.99     70.49 o 
  15   1   5     8431.16     8396.12    253.99 o 
  16   1   5      135.06       56.42     87.91 o 
  17   1   5     2711.24     2795.26    200.43 o 
  18   1   5      537.91      394.07    130.86 o 
 -19   2   5      615.19      493.77    127.03 o 
 -18   2   5     2776.97     2510.96    167.32 o 
 -17   2   5      102.62       67.30     85.03 o 
 -16   2   5     6503.77     6707.02    224.92 o 
 -15   2   5       50.80       69.12     66.30 o 
 -14   2   5     8400.82     8242.27    217.78 o 
 -13   2   5      274.59      217.82     60.05 o 
 -12   2   5     3696.17     3859.03    132.31 o 
 -11   2   5     5735.59     5816.16    152.48 o 
 -10   2   5      295.58      351.72     43.20 o 
  -9   2   5    13082.94    13323.80    156.03 o 
  -8   2   5       59.73       72.09     31.28 o 
  -7   2   5    18567.47    19054.35    195.02 o 
  -6   2   5     2715.54     2653.11     62.99 o 
  -5   2   5     8993.07     8825.76    108.67 o 
  -4   2   5    30353.79    29908.80    255.96 o 
  -3   2   5    10956.47    11442.34    129.35 o 
  -2   2   5    43375.32    43776.18    331.85 o 
  -1   2   5     2443.86     2618.47     56.99 o 
   0   2   5    25324.71    24972.17    208.34 o 
   1   2   5     6312.32     6796.00    100.60 o 
   2   2   5    30247.28    30574.80    277.12 o 
   3   2   5    12471.37    12514.79    211.78 o 
   4   2   5    10508.88     9878.10    139.69 o 
   5   2   5    20413.15    20414.28    301.66 o 
   6   2   5      428.24      284.66     48.26 o 
   7   2   5    12522.62    12824.99    244.63 o 
   8   2   5     1347.53     1444.92     77.65 o 
   9   2   5    11579.67    11557.33    186.20 o 
  10   2   5     3353.40     3387.29    147.61 o 
  11   2   5     3317.97     3646.80    139.48 o 
  12   2   5     5790.17     6000.91    189.68 o 
  13   2   5      203.07      319.85     85.65 o 
  14   2   5     6969.24     7118.87    263.54 o 
  15   2   5       81.45      111.30     95.99 o 
  16   2   5     3861.12     4085.61    220.64 o 
  17   2   5      397.17      508.04    124.45 o 
  18   2   5     1016.80      917.04    147.56 o 
 -19   3   5      231.70      244.18    115.95 o 
 -18   3   5      822.57      774.96    129.09 o 
 -17   3   5       13.55      132.72     98.13 o 
 -16   3   5        2.38       -4.21     86.44 o 
 -15   3   5      182.50      229.29     83.55 o 
 -14   3   5     2295.60     2357.36    144.20 o 
 -13   3   5      472.05      467.38     70.55 o 
 -12   3   5     6950.42     6989.68    220.36 o 
 -11   3   5      662.56      668.42     66.05 o 
 -10   3   5    14897.34    15294.78    206.63 o 
  -9   3   5      726.81      722.15     71.32 o 
  -8   3   5    23107.55    23514.22    251.18 o 
  -7   3   5     1784.28     1912.75     82.40 o 
  -6   3   5    31410.80    31403.02    314.76 o 
  -5   3   5      126.96      147.53     32.88 o 
  -4   3   5    13873.33    14026.56    162.83 o 
  -3   3   5       15.21       28.57     27.31 o 
  -2   3   5     3557.73     3710.57     74.46 o 
  -1   3   5     3350.01     3364.96     62.84 o 
   0   3   5      679.48      683.03     33.39 o 
   1   3   5     2514.20     2351.38     57.37 o 
   2   3   5     9604.85     9565.21    120.22 o 
   3   3   5      155.26      189.91     25.79 o 
   4   3   5    22200.71    21650.88    222.64 o 
   5   3   5      417.32      611.00     46.62 o 
   6   3   5    33843.03    33573.40    349.74 o 
   7   3   5     3227.08     3296.41    111.96 o 
   8   3   5    18412.97    18774.59    248.71 o 
   9   3   5       55.48      100.62     49.42 o 
  10   3   5    15348.82    15804.15    270.71 o 
  11   3   5     1245.62     1219.78    108.59 o 
  12   3   5     3040.92     2980.27    165.77 o 
  13   3   5      112.52      116.51     80.78 o 
  14   3   5      479.13      389.95    105.61 o 
  15   3   5       12.66      -91.40     93.15 o 
  16   3   5      816.94      630.83    129.26 o 
  17   3   5       94.39      -20.11    111.82 o 
 -18   4   5     3327.35     3252.51    201.33 o 
 -17   4   5       28.87      103.22    100.30 o 
 -16   4   5     5552.77     5942.71    242.58 o 
 -15   4   5       72.37      117.42     88.58 o 
 -14   4   5     8660.93     8468.68    269.68 o 
 -13   4   5      623.04      340.70     81.33 o 
 -12   4   5     8865.73     8918.09    282.96 o 
 -11   4   5     1950.08     1973.72    102.11 o 
 -10   4   5     2142.78     2244.96    101.15 o 
  -9   4   5      364.84      402.33     51.64 o 
  -8   4   5     1215.19     1234.14     74.17 o 
  -7   4   5     1402.41     1375.07     73.29 o 
  -6   4   5     3575.57     3615.62    108.02 o 
  -5   4   5     1826.20     2027.82     72.07 o 
  -4   4   5     8944.70     9140.61    131.38 o 
  -3   4   5      282.05      266.60     32.95 o 
  -2   4   5    42986.23    42576.42    359.96 o 
  -1   4   5       32.27        8.62     29.64 o 
   0   4   5    78106.30    77941.45    594.65 o 
   1   4   5      250.89      293.42     33.02 o 
   2   4   5    26026.48    25303.93    227.95 o 
   3   4   5      211.62      274.04     33.63 o 
   4   4   5     7442.71     7655.20    133.16 o 
   5   4   5     2206.79     2351.28     88.32 o 
   6   4   5     1630.11     1689.61     89.32 o 
   7   4   5      754.24      828.73     72.73 o 
   8   4   5       22.63       68.74     58.76 o 
   9   4   5     1127.55     1303.76     99.48 o 
  10   4   5     5503.16     5903.38    240.04 o 
  11   4   5      524.65      493.01    100.89 o 
  12   4   5    10492.01    11261.38    309.66 o 
  13   4   5      229.04      143.78     90.89 o 
  14   4   5     6897.68     6920.12    266.44 o 
  15   4   5        0.59      -48.52     98.47 o 
  16   4   5     3738.31     4198.57    351.34 o 
  17   4   5      197.14      249.69    161.12 o 
 -17   5   5     2762.31     2503.86    189.82 o 
 -16   5   5       11.78      -13.77    102.86 o 
 -15   5   5     3337.24     2991.41    177.57 o 
 -14   5   5      152.58      103.00     86.80 o 
 -13   5   5     4732.03     5006.89    207.15 o 
 -12   5   5     3603.59     3612.09    173.24 o 
 -11   5   5     3313.91     3292.96    160.27 o 
 -10   5   5     9004.26     9242.15    219.05 o 
  -9   5   5      727.22      671.55     77.59 o 
  -8   5   5     6032.34     6066.48    157.81 o 
  -7   5   5       94.07      126.67     50.47 o 
  -6   5   5     2845.70     2998.27    106.75 o 
  -5   5   5     3196.17     3492.32    108.58 o 
  -4   5   5     8152.37     8127.47    164.52 o 
  -3   5   5     8273.67     8301.78    123.44 o 
  -2   5   5     4431.58     4618.61     93.83 o 
  -1   5   5    21604.54    21898.25    216.29 o 
   0   5   5      452.96      406.85     37.91 o 
   1   5   5    19283.12    19590.75    219.47 o 
   2   5   5     8519.26     8477.26    137.14 o 
   3   5   5     8757.86     9021.88    153.79 o 
   4   5   5     6009.31     5910.68    159.41 o 
   5   5   5      642.48      607.64     68.14 o 
   6   5   5     4124.67     4194.83    158.43 o 
   7   5   5       24.89       -5.34     61.22 o 
   8   5   5    13225.35    13123.06    267.60 o 
   9   5   5     1047.86      955.94    101.49 o 
  10   5   5     5788.28     5678.01    235.76 o 
  11   5   5     3551.30     3744.91    214.10 o 
  12   5   5     1134.78      936.69    137.64 o 
  13   5   5     4380.80     4636.65    258.97 o 
  14   5   5        2.21       99.58    113.70 o 
  15   5   5     3308.22     2779.73    255.13 o 
  16   5   5       16.67       86.71    147.90 o 
 -16   6   5      614.51      697.81    137.52 o 
 -15   6   5      109.35       81.59    104.34 o 
 -14   6   5      513.53      224.06    114.29 o 
 -13   6   5     1313.83     1204.10    143.20 o 
 -12   6   5      255.14      241.17    107.51 o 
 -11   6   5     6871.66     7139.36    266.70 o 
 -10   6   5      109.92      126.43     82.61 o 
  -9   6   5    17584.63    17718.12    374.45 o 
  -8   6   5        9.57      -19.39     63.94 o 
  -7   6   5    11064.36    11177.37    255.55 o 
  -6   6   5     1012.74     1082.14     89.05 o 
  -5   6   5     6363.68     6357.81    169.66 o 
  -4   6   5     1952.79     1926.59     95.85 o 
  -3   6   5     7036.99     7146.09    162.64 o 
  -2   6   5     3683.38     3909.60    124.13 o 
  -1   6   5      574.48      664.03     59.10 o 
   0   6   5     1872.75     1821.36     83.71 o 
   1   6   5     3566.13     3465.80    125.61 o 
   2   6   5     2258.54     2289.49    120.69 o 
   3   6   5     9412.45     9887.17    216.41 o 
   4   6   5      791.43     1023.98    100.28 o 
   5   6   5     7375.45     7483.44    228.64 o 
   6   6   5      603.95      422.73     98.81 o 
   7   6   5    13843.52    13656.55    281.41 o 
   8   6   5      257.99       62.28     88.33 o 
   9   6   5    11667.00    11796.03    294.42 o 
  10   6   5      714.05      520.33    147.78 o 
  11   6   5     4588.86     4728.98    266.12 o 
  12   6   5      581.35      694.45    144.78 o 
  13   6   5      251.33       87.71    139.65 o 
  14   6   5      383.78      378.94    160.51 o 
  15   6   5       74.28       52.64    134.10 o 
 -15   7   5     3717.09     3608.14    233.98 o 
 -14   7   5        8.84      -18.99    107.24 o 
 -13   7   5     4373.63     3983.79    237.81 o 
 -12   7   5       35.67      213.21    106.74 o 
 -11   7   5     3118.17     2880.59    226.50 o 
 -10   7   5      454.71      277.51     98.21 o 
  -9   7   5      234.22      223.29     82.74 o 
  -8   7   5     1029.86      764.66     99.75 o 
  -7   7   5      718.66      624.66     90.37 o 
  -6   7   5      505.80      497.56     84.42 o 
  -5   7   5     3116.05     3420.64    164.18 o 
  -4   7   5      629.49      471.59     87.63 o 
  -3   7   5    12084.40    12716.56    244.99 o 
  -2   7   5      514.27      499.32     81.33 o 
  -1   7   5    16632.43    16522.42    386.77 o 
   0   7   5      130.57       -3.46     56.78 o 
   1   7   5    16293.59    15984.71    297.55 o 
   2   7   5      591.05      533.06     99.73 o 
   3   7   5     5914.75     6023.22    221.68 o 
   4   7   5      871.40      669.04    106.15 o 
   5   7   5     2171.45     2119.75    153.52 o 
   6   7   5       66.21       77.19     84.96 o 
   7   7   5       53.71      -72.04     84.00 o 
   8   7   5      343.34      262.62    102.70 o 
   9   7   5     2080.57     2038.10    196.68 o 
  10   7   5      186.42      152.41    107.13 o 
  11   7   5     4679.55     4109.30    263.72 o 
  12   7   5      138.07      189.75    126.50 o 
  13   7   5     3617.53     3115.88    247.40 o 
 -13   8   5     1390.11     1390.32    162.85 o 
 -12   8   5      975.65      674.21    133.47 o 
 -11   8   5     2435.85     2117.25    203.70 o 
 -10   8   5      260.24      292.55    128.05 o 
  -9   8   5     3961.38     3513.75    215.26 o 
  -8   8   5      157.58       72.22     97.57 o 
  -7   8   5     6000.81     6025.98    254.03 o 
  -6   8   5      393.97      339.17    103.97 o 
  -5   8   5     3531.85     3569.53    222.42 o 
  -4   8   5      199.52      117.88     82.47 o 
  -3   8   5      315.36      147.53     88.35 o 
  -2   8   5     3725.88     3677.35    181.64 o 
  -1   8   5        4.32      -39.07     73.38 o 
   0   8   5     5979.52     6272.49    247.24 o 
   1   8   5      489.30      429.46    104.74 o 
   2   8   5     2602.64     2933.62    172.53 o 
   3   8   5     2159.21     2244.81    232.27 o 
   4   8   5       59.13      -54.07     92.02 o 
   5   8   5     6941.68     7514.85    342.17 o 
   6   8   5      152.41      382.10    116.84 o 
   7   8   5     5529.35     5443.36    303.05 o 
   8   8   5        7.23       37.25    115.74 o 
   9   8   5     3085.86     2963.79    246.13 o 
  10   8   5      261.31      103.55    136.59 o 
  11   8   5     1007.96      996.45    183.56 o 
  12   8   5      950.26      767.68    197.30 o 
 -11   9   5      143.60      256.40    160.88 o 
 -10   9   5     3497.54     3270.77    304.89 o 
  -9   9   5       98.39      146.18    138.98 o 
  -8   9   5     4545.35     4287.33    280.72 o 
  -7   9   5        4.42      -98.85     98.85 o 
  -6   9   5     5205.04     5114.73    235.40 o 
  -5   9   5      805.61      727.15    121.71 o 
  -4   9   5     3054.70     3098.24    217.06 o 
  -3   9   5     1013.35      854.39    122.24 o 
  -2   9   5      613.98      359.07    110.46 o 
  -1   9   5     1316.90     1391.92    145.95 o 
   0   9   5      236.68      184.44     97.39 o 
   1   9   5      706.90      756.87    124.88 o 
   2   9   5     1746.53     1719.77    166.62 o 
   3   9   5     1532.70     1287.92    163.61 o 
   4   9   5     3429.56     3669.25    290.65 o 
   5   9   5      416.40      442.37    170.07 o 
   6   9   5     5061.09     5455.01    346.92 o 
   7   9   5      114.45       85.80    148.07 o 
   8   9   5     4347.37     4107.40    327.03 o 
   9   9   5      394.10      280.01    179.76 o 
  -7  10   5        5.66       14.34    124.56 o 
  -6  10   5      850.73      735.06    152.89 o 
  -5  10   5        0.42       77.62    112.03 o 
  -4  10   5     4142.67     4300.13    241.30 o 
  -3  10   5       79.84       -7.95    108.33 o 
  -2  10   5     3594.65     3573.13    232.39 o 
  -1  10   5       26.36        2.90    112.25 o 
   0  10   5     3769.22     3764.56    236.23 o 
   1  10   5      134.23      -26.22    113.66 o 
   2  10   5     3099.93     3186.29    265.10 o 
   3  10   5       31.29        4.04    138.11 o 
   4  10   5     2218.43     1897.13    320.29 o 
   5  10   5      127.54     -114.19    177.25 o 
   6  10   5       30.38     -179.51    248.43 o 
 -18   0   6     4491.79     4904.39    283.02 o 
 -16   0   6    14069.61    14057.22    439.17 o 
 -14   0   6    17251.60    16995.44    369.93 o 
 -12   0   6     3620.86     3887.82    185.83 o 
 -10   0   6     1655.74     1918.72    105.90 o 
  -8   0   6       84.43      113.66     44.66 o 
  -6   0   6     6440.54     6943.18    142.83 o 
  -4   0   6    72175.63    71389.65    750.02 o 
  -2   0   6    72412.09    69766.20    759.65 o 
   0   0   6    51429.02    50478.95    572.72 o 
   2   0   6    24419.75    24297.52    330.04 o 
   4   0   6    13396.51    12206.53    273.82 o 
   6   0   6     5618.02     5424.42    171.46 o 
   8   0   6     3841.86     4243.83    165.53 o 
  10   0   6     6043.96     6022.67    246.72 o 
  12   0   6     9476.49     9038.10    464.29 o 
  14   0   6     6782.61     6972.42    344.83 o 
  16   0   6     5952.58     6611.71    355.42 o 
  18   0   6     1332.77     1229.36    229.17 o 
 -19   1   6      567.00      326.48    107.41 o 
 -18   1   6     1382.86     1253.08    129.90 o 
 -17   1   6     1354.97     1463.95    127.65 o 
 -16   1   6      216.84      196.70     77.05 o 
 -15   1   6     2832.81     2940.12    138.27 o 
 -14   1   6      679.29      680.18     82.87 o 
 -13   1   6     1339.73     1257.80    100.21 o 
 -12   1   6     6396.90     6230.06    162.09 o 
 -11   1   6     2982.74     3106.88     92.64 o 
 -10   1   6    17681.34    17444.18    195.66 o 
  -9   1   6      634.73      607.12     43.59 o 
  -8   1   6    26829.98    27266.61    238.31 o 
  -7   1   6      117.76      128.89     29.61 o 
  -6   1   6    33910.72    33178.80    274.40 o 
  -5   1   6     7052.33     6920.98    113.01 o 
  -4   1   6    33106.43    32771.67    275.86 o 
  -3   1   6    16227.24    16179.01    171.74 o 
  -2   1   6     7595.89     7769.68     91.40 o 
  -1   1   6     8817.66     8582.15    101.58 o 
   0   1   6      996.45      958.43     40.70 o 
   1   1   6    11222.14    11706.24    153.09 o 
   2   1   6    18235.32    18657.97    197.45 o 
   3   1   6     7198.64     7018.93    162.26 o 
   4   1   6    25556.28    25942.30    287.36 o 
   5   1   6     3353.87     3016.28     95.36 o 
   6   1   6    23389.69    23285.64    278.47 o 
   7   1   6        7.44      -17.09     36.25 o 
   8   1   6    18829.02    19136.45    261.38 o 
   9   1   6      581.89      592.88     72.34 o 
  10   1   6    12282.99    12046.30    212.44 o 
  11   1   6     2511.66     2387.12    122.93 o 
  12   1   6     3378.92     3316.88    149.03 o 
  13   1   6     2427.65     2326.63    134.13 o 
  14   1   6      145.26      132.33     83.32 o 
  15   1   6     1245.28     1238.39    137.70 o 
  16   1   6      222.49       29.29     96.19 o 
  17   1   6      811.79      562.04    129.30 o 
 -19   2   6      884.71      568.22    130.52 o 
 -18   2   6     2482.92     2462.04    171.61 o 
 -17   2   6      793.06      787.72    112.49 o 
 -16   2   6     2960.51     3238.01    152.51 o 
 -15   2   6      353.77      245.51     74.64 o 
 -14   2   6     2730.03     2787.67    137.81 o 
 -13   2   6     5675.74     6005.30    171.57 o 
 -12   2   6     3455.47     3754.38    171.42 o 
 -11   2   6     8093.55     8252.96    157.08 o 
 -10   2   6      103.13      107.12     38.45 o 
  -9   2   6    14968.96    15312.63    183.73 o 
  -8   2   6     1059.08     1027.57     51.87 o 
  -7   2   6    35798.52    36072.30    290.52 o 
  -6   2   6     8939.11     8965.70    108.44 o 
  -5   2   6    27973.16    27489.74    248.45 o 
  -4   2   6     8826.81     8934.90    113.99 o 
  -3   2   6     2454.71     2536.62     61.23 o 
  -2   2   6    21394.68    21798.38    183.39 o 
  -1   2   6       55.39       51.01     22.99 o 
   0   2   6    12286.86    11905.34    126.75 o 
   1   2   6     2953.33     3056.50     80.01 o 
   2   2   6     4834.03     4372.03     94.55 o 
   3   2   6     8478.44     8896.11    132.72 o 
   4   2   6     1956.92     1979.32     75.76 o 
   5   2   6    21521.48    21538.75    278.66 o 
   6   2   6        6.71      -11.47     40.03 o 
   7   2   6    21926.15    21424.61    276.87 o 
   8   2   6       20.45      -36.59     45.86 o 
   9   2   6     8596.22     9042.90    188.75 o 
  10   2   6     3243.19     3499.00    144.86 o 
  11   2   6     2636.60     2756.89    155.25 o 
  12   2   6     2638.15     3026.38    160.98 o 
  13   2   6      984.21     1243.94    120.20 o 
  14   2   6     2637.38     2404.87    169.86 o 
  15   2   6       12.44       88.03     95.71 o 
  16   2   6      630.46      574.22    125.58 o 
  17   2   6      870.78      604.32    142.50 o 
 -19   3   6     3030.00     3156.82    220.84 o 
 -18   3   6        1.24      -48.89     97.69 o 
 -17   3   6     6625.68     6468.31    257.61 o 
 -16   3   6       31.23      -42.13     84.15 o 
 -15   3   6     5862.04     6073.55    200.93 o 
 -14   3   6      141.66       11.87     62.86 o 
 -13   3   6     9077.69     8870.39    208.88 o 
 -12   3   6        7.92       53.47     52.18 o 
 -11   3   6     7190.20     7496.68    168.01 o 
 -10   3   6      468.93      567.03     57.27 o 
  -9   3   6     2687.74     2788.92    100.08 o 
  -8   3   6      888.28      880.37     59.27 o 
  -7   3   6     4474.10     4617.10    115.70 o 
  -6   3   6      384.39      428.71     39.97 o 
  -5   3   6    18423.19    18354.71    209.84 o 
  -4   3   6       67.69       59.12     30.61 o 
  -3   3   6    30264.12    29818.44    256.77 o 
  -2   3   6      554.47      628.07     38.59 o 
  -1   3   6    44195.16    43737.92    337.72 o 
   0   3   6     1080.81     1378.78     52.90 o 
   1   3   6    37620.70    36944.08    323.70 o 
   2   3   6      594.76      615.90     46.41 o 
   3   3   6    19528.19    19267.32    219.76 o 
   4   3   6      293.93      253.90     47.52 o 
   5   3   6     1784.95     1802.06     81.74 o 
   6   3   6      307.96      401.09     73.93 o 
   7   3   6       60.64       40.58     49.66 o 
   8   3   6     1015.12     1026.22     87.31 o 
   9   3   6     1716.17     1987.17    110.63 o 
  10   3   6      208.15      323.88     88.03 o 
  11   3   6     7618.27     7793.89    270.45 o 
  12   3   6       66.43       -7.09     95.78 o 
  13   3   6     9447.54     9492.78    363.77 o 
  14   3   6       27.97      -27.59    102.78 o 
  15   3   6     5539.93     5023.13    272.25 o 
  16   3   6        2.24      -87.14    113.84 o 
  17   3   6     2205.48     2161.71    207.86 o 
 -18   4   6      206.69      147.27    115.12 o 
 -17   4   6       10.79      -24.29     97.69 o 
 -16   4   6     1034.66      678.07    114.41 o 
 -15   4   6      528.42      379.38     98.06 o 
 -14   4   6      875.88      813.41    113.58 o 
 -13   4   6     2943.19     3097.83    150.18 o 
 -12   4   6      292.96      249.81     82.42 o 
 -11   4   6    13030.33    13021.64    229.10 o 
 -10   4   6      451.77      472.59     61.08 o 
  -9   4   6    25133.54    25689.21    314.05 o 
  -8   4   6     2028.68     2086.46     93.22 o 
  -7   4   6    20702.33    20940.55    261.57 o 
  -6   4   6      643.17      702.16     53.43 o 
  -5   4   6     9306.33     9215.78    144.19 o 
  -4   4   6     2825.16     2901.48     87.72 o 
  -3   4   6     4889.71     4788.86     97.04 o 
  -2   4   6     4609.51     4693.03     90.15 o 
  -1   4   6        6.08       32.23     24.52 o 
   0   4   6     2578.85     2640.70     66.24 o 
   1   4   6     4713.71     4974.29     99.55 o 
   2   4   6     2321.54     2525.34     92.79 o 
   3   4   6    20173.08    19412.63    228.23 o 
   4   4   6     1872.50     1723.14     80.61 o 
   5   4   6    17747.04    18226.79    268.61 o 
   6   4   6       33.18       52.24     49.89 o 
   7   4   6     9741.02     9780.96    198.01 o 
   8   4   6        3.37      -55.73     55.73 o 
   9   4   6     7270.87     7264.26    220.53 o 
  10   4   6      690.83      849.79    100.07 o 
  11   4   6     4111.58     4623.28    216.69 o 
  12   4   6      281.31      230.32     98.60 o 
  13   4   6      450.95      385.47    109.76 o 
  14   4   6     1214.64      983.55    181.82 o 
  15   4   6       90.08      157.61    120.61 o 
  16   4   6      449.01      313.09    135.02 o 
 -17   5   6     1576.77     1538.31    168.04 o 
 -16   5   6      247.07      165.65    106.77 o 
 -15   5   6     3313.02     3529.10    192.01 o 
 -14   5   6      737.29      471.37    102.86 o 
 -13   5   6     3183.51     3358.60    176.47 o 
 -12   5   6     2836.77     2781.36    141.05 o 
 -11   5   6     3090.77     3234.35    139.94 o 
 -10   5   6    10066.63    10232.58    211.66 o 
  -9   5   6      132.36       49.11     52.78 o 
  -8   5   6    13392.80    13472.08    221.74 o 
  -7   5   6      878.68      851.44     70.05 o 
  -6   5   6     5898.59     6224.06    145.98 o 
  -5   5   6     4733.06     5014.23    132.36 o 
  -4   5   6     1576.66     1629.13     73.48 o 
  -3   5   6     8415.37     8527.15    130.70 o 
  -2   5   6     2833.29     3018.14     90.73 o 
  -1   5   6    14154.34    14201.58    226.64 o 
   0   5   6      266.45      244.41     40.29 o 
   1   5   6    16034.83    15438.89    201.58 o 
   2   5   6     5338.51     5260.19    131.76 o 
   3   5   6     5113.15     5273.13    138.18 o 
   4   5   6     9455.66     9451.97    171.53 o 
   5   5   6     1657.08     1765.87     95.99 o 
   6   5   6     3325.78     3339.88    139.63 o 
   7   5   6       90.57       30.56     61.86 o 
   8   5   6     4353.32     4402.22    174.70 o 
   9   5   6     1003.33      710.17     91.95 o 
  10   5   6     3981.10     4049.78    191.74 o 
  11   5   6     1867.59     1916.10    152.10 o 
  12   5   6      910.79      969.10    130.48 o 
  13   5   6     2972.89     3208.98    203.68 o 
  14   5   6       67.56      127.33    109.64 o 
  15   5   6     2684.57     2332.67    240.94 o 
 -16   6   6     3198.14     3311.77    227.92 o 
 -15   6   6       67.12      -33.05    106.96 o 
 -14   6   6     3629.89     3715.78    222.63 o 
 -13   6   6      267.61      144.68    103.25 o 
 -12   6   6     5137.72     4925.02    236.24 o 
 -11   6   6     1303.26     1315.62    124.41 o 
 -10   6   6     3089.03     2894.64    171.41 o 
  -9   6   6     2035.84     2033.00    134.46 o 
  -8   6   6      173.44      131.27     73.81 o 
  -7   6   6     1026.64     1021.83     97.25 o 
  -6   6   6     3167.82     3369.53    142.20 o 
  -5   6   6     1334.42     1289.68    112.13 o 
  -4   6   6    13392.54    13837.03    240.02 o 
  -3   6   6      139.67      106.18     48.99 o 
  -2   6   6    18743.63    19158.29    245.18 o 
  -1   6   6        1.02       19.52     43.93 o 
   0   6   6    18526.46    18836.04    258.06 o 
   1   6   6      632.77      636.61     71.63 o 
   2   6   6    10448.24    10401.36    262.21 o 
   3   6   6      717.66      619.36     97.49 o 
   4   6   6     2667.18     2779.56    153.19 o 
   5   6   6     1447.35     1610.39    109.87 o 
   6   6   6      421.75      346.82     78.96 o 
   7   6   6      952.96      850.73    120.84 o 
   8   6   6      324.77      240.69     88.59 o 
   9   6   6      318.40      196.40     94.66 o 
  10   6   6     2153.05     2013.67    158.16 o 
  11   6   6       84.91     -102.70    102.70 o 
  12   6   6     5806.00     5489.89    366.93 o 
  13   6   6       30.26       42.08    129.30 o 
  14   6   6     3286.38     3494.70    322.88 o 
 -15   7   6        9.10       -5.27    124.62 o 
 -14   7   6      982.67      710.82    167.80 o 
 -13   7   6        5.19      -36.55     99.17 o 
 -12   7   6     4751.52     4016.04    261.92 o 
 -11   7   6      193.22      118.68     99.89 o 
 -10   7   6     8851.99     8659.46    286.62 o 
  -9   7   6       33.42      -13.51     76.14 o 
  -8   7   6    11547.21    11661.51    298.80 o 
  -7   7   6      584.16      666.04     99.36 o 
  -6   7   6    11081.13    10933.10    277.53 o 
  -5   7   6      157.88       82.32     65.91 o 
  -4   7   6     7998.55     8188.44    241.81 o 
  -3   7   6       19.44      -15.45     60.61 o 
  -2   7   6      820.89      802.83     93.02 o 
  -1   7   6      525.66      391.14     76.73 o 
   0   7   6      247.05      208.63     66.81 o 
   1   7   6      780.80      965.56     98.62 o 
   2   7   6     4206.83     4545.25    237.13 o 
   3   7   6      354.66      282.03     78.84 o 
   4   7   6     4998.94     5359.01    216.89 o 
   5   7   6      183.61      215.65     84.94 o 
   6   7   6    10759.67    10761.61    297.76 o 
   7   7   6       11.57       95.51     90.73 o 
   8   7   6     7677.13     7191.45    292.19 o 
   9   7   6       46.08       90.73     98.78 o 
  10   7   6     3236.51     3281.79    216.05 o 
  11   7   6      183.21      214.22    130.69 o 
  12   7   6      790.69      824.91    158.87 o 
  13   7   6      253.63       64.93    125.28 o 
 -13   8   6      199.58      238.38    125.19 o 
 -12   8   6     2192.81     1970.29    229.81 o 
 -11   8   6     1566.93     1390.96    179.02 o 
 -10   8   6      407.14      291.74    115.52 o 
  -9   8   6     2675.80     2463.00    189.64 o 
  -8   8   6        9.40      -27.43     92.02 o 
  -7   8   6     1729.02     1732.07    165.61 o 
  -6   8   6      954.99     1008.99    129.43 o 
  -5   8   6     3324.01     3353.22    193.93 o 
  -4   8   6     4457.34     4825.21    210.94 o 
  -3   8   6     1671.11     1733.40    137.96 o 
  -2   8   6    10059.44     9918.39    287.82 o 
  -1   8   6      192.14      199.33     85.79 o 
   0   8   6     7464.91     7344.79    381.40 o 
   1   8   6      673.95      442.25    101.77 o 
   2   8   6     3986.77     4285.33    205.78 o 
   3   8   6     1584.82     1359.25    142.92 o 
   4   8   6     2041.26     2165.62    213.80 o 
   5   8   6     2612.76     2419.95    165.47 o 
   6   8   6      179.09      189.62    105.90 o 
   7   8   6     2443.40     2248.56    181.73 o 
   8   8   6      295.33      342.71    117.62 o 
   9   8   6     1973.50     1920.76    199.74 o 
  10   8   6     1435.04     1529.10    186.89 o 
  11   8   6      906.47     1013.00    250.98 o 
 -10   9   6      901.72      838.46    179.05 o 
  -9   9   6       58.03       16.98    122.79 o 
  -8   9   6      799.69      699.50    139.26 o 
  -7   9   6      112.39      149.05    111.51 o 
  -6   9   6     2284.79     2114.18    167.59 o 
  -5   9   6     2449.91     2705.87    177.31 o 
  -4   9   6     1486.53     1407.38    142.35 o 
  -3   9   6     7001.48     6713.84    261.68 o 
  -2   9   6      140.26      -73.84    107.45 o 
  -1   9   6     7650.30     7648.06    290.80 o 
   0   9   6      140.68      -32.96     94.92 o 
   1   9   6     3229.43     3143.36    198.36 o 
   2   9   6       21.66       31.85    106.42 o 
   3   9   6     2403.56     2526.43    214.88 o 
   4   9   6      807.60      685.52    178.32 o 
   5   9   6      942.02      823.92    215.99 o 
   6   9   6     1122.27      998.26    175.41 o 
   7   9   6        0.38      -79.89    145.93 o 
   8   9   6      977.31      695.94    187.09 o 
   9   9   6     1047.15      741.71    215.69 o 
  -7  10   6     5247.81     4988.69    265.16 o 
  -6  10   6       34.07      -90.16    112.20 o 
  -5  10   6     4025.21     4122.75    242.09 o 
  -4  10   6        9.14       78.43    118.35 o 
  -3  10   6     2020.95     1793.01    175.35 o 
  -2  10   6       54.93       16.18    113.90 o 
  -1  10   6        1.23       21.89    115.85 o 
   0  10   6       56.28        2.77    114.40 o 
   1  10   6      406.27      468.30    166.81 o 
   2  10   6        5.69      -66.26    124.80 o 
   3  10   6     1638.96     2155.97    263.41 o 
   4  10   6      133.76      -26.52    176.11 o 
   5  10   6     3514.07     3471.80    353.58 o 
 -19   0   7     1104.06     1042.02    208.31 o 
 -17   0   7      390.07      340.04    122.98 o 
 -15   0   7      853.55      753.38    121.47 o 
 -13   0   7     2296.25     2709.47    155.82 o 
 -11   0   7    15256.59    14975.59    272.54 o 
  -9   0   7    21662.65    21018.39    294.82 o 
  -7   0   7    24241.45    24501.45    328.35 o 
  -5   0   7    15084.10    14038.98    214.19 o 
  -3   0   7     9448.23     9334.54    161.28 o 
  -1   0   7      384.89      377.92     47.81 o 
   1   0   7    10764.71    10133.03    175.60 o 
   3   0   7    15350.53    14854.11    317.59 o 
   5   0   7    27146.83    27656.44    427.53 o 
   7   0   7    27071.64    27463.56    441.16 o 
   9   0   7    15823.63    15979.74    425.57 o 
  11   0   7     6475.45     6822.01    336.98 o 
  13   0   7      866.08      836.03    159.67 o 
  15   0   7       65.15      -13.09    126.72 o 
  17   0   7      813.86      651.56    225.96 o 
 -19   1   7     3216.12     3603.83    233.07 o 
 -18   1   7       23.01       26.01     87.74 o 
 -17   1   7     5570.69     5678.71    240.01 o 
 -16   1   7       73.61      -32.91     66.41 o 
 -15   1   7     9159.94     9381.99    223.69 o 
 -14   1   7      361.76      317.17     67.10 o 
 -13   1   7    11489.37    11413.59    205.11 o 
 -12   1   7     3127.86     3200.48    104.06 o 
 -11   1   7     4742.31     4892.27    132.49 o 
 -10   1   7     6372.64     6368.35    120.55 o 
  -9   1   7       25.52       85.28     35.00 o 
  -8   1   7     1560.05     1732.29     77.41 o 
  -7   1   7     2393.29     2524.86     71.42 o 
  -6   1   7     8563.16     8685.22    119.16 o 
  -5   1   7    11177.39    11173.38    153.87 o 
  -4   1   7     3604.10     3419.08     92.13 o 
  -3   1   7    24714.05    24517.22    220.13 o 
  -2   1   7      162.80      194.00     28.97 o 
  -1   1   7    37766.99    36625.10    290.92 o 
   0   1   7     4873.09     4850.38     78.73 o 
   1   1   7    29981.40    28956.69    254.67 o 
   2   1   7     4879.26     5051.06     90.46 o 
   3   1   7    13413.62    12550.10    160.65 o 
   4   1   7      416.10      420.77     48.27 o 
   5   1   7     2880.48     2887.81    100.77 o 
   6   1   7     7265.10     7280.57    262.12 o 
   7   1   7      649.21      713.76     69.76 o 
   8   1   7     8347.29     8624.25    235.24 o 
   9   1   7     9084.43     8976.09    221.65 o 
  10   1   7     2458.06     2746.10    151.42 o 
  11   1   7    10836.79    11190.63    293.53 o 
  12   1   7       65.77      -75.61     75.61 o 
  13   1   7     7370.18     7825.90    270.90 o 
  14   1   7       17.85       72.57    101.24 o 
  15   1   7     5048.19     4939.51    246.87 o 
  16   1   7       87.28      -38.41    115.86 o 
  17   1   7     2410.23     2711.75    243.04 o 
 -19   2   7      689.38      702.66    139.26 o 
 -18   2   7     2695.00     2526.04    177.87 o 
 -17   2   7        3.75      -50.16     84.51 o 
 -16   2   7     4298.76     4490.77    185.45 o 
 -15   2   7        9.04       10.39     66.80 o 
 -14   2   7     5313.90     5474.75    173.02 o 
 -13   2   7      744.85      772.65     76.72 o 
 -12   2   7     5922.63     6003.79    152.92 o 
 -11   2   7     1029.41     1300.84     78.18 o 
 -10   2   7     1487.39     1659.18     71.67 o 
  -9   2   7    10084.71    10618.70    146.78 o 
  -8   2   7      996.44      980.42     59.85 o 
  -7   2   7    11454.87    11239.93    142.51 o 
  -6   2   7     4634.97     4935.56     86.23 o 
  -5   2   7     5192.14     5128.03     88.41 o 
  -4   2   7    13373.20    12880.13    147.56 o 
  -3   2   7      637.77      498.51     38.48 o 
  -2   2   7    25384.20    24808.11    206.98 o 
  -1   2   7      940.77      945.56     39.95 o 
   0   2   7    23341.95    22823.06    203.94 o 
   1   2   7      164.77      180.93     32.55 o 
   2   2   7     9851.53     9799.56    124.09 o 
   3   2   7     9256.38     9296.30    147.28 o 
   4   2   7     8271.57     8150.31    132.58 o 
   5   2   7    10576.86    10622.16    253.37 o 
   6   2   7     1017.71     1027.20     77.68 o 
   7   2   7     7041.35     7169.91    200.03 o 
   8   2   7     1344.83     1304.00     93.09 o 
   9   2   7     5903.50     5848.43    193.97 o 
  10   2   7     5966.70     5828.35    201.06 o 
  11   2   7     3504.32     3676.39    178.65 o 
  12   2   7     6363.71     6109.92    249.54 o 
  13   2   7      682.86      573.33    125.09 o 
  14   2   7     4096.77     3932.42    314.91 o 
  15   2   7       27.30      -81.12    106.62 o 
  16   2   7     2375.46     2630.90    214.34 o 
  17   2   7      389.06      430.33    140.23 o 
 -18   3   7      691.78      782.56    131.17 o 
 -17   3   7      808.96      772.42    122.94 o 
 -16   3   7        0.03       35.20     86.65 o 
 -15   3   7      324.72      281.49     82.04 o 
 -14   3   7     1008.76      928.96     93.61 o 
 -13   3   7        6.81       70.59     61.75 o 
 -12   3   7     8453.45     9074.61    190.00 o 
 -11   3   7      975.85     1048.22     72.86 o 
 -10   3   7    14798.19    14751.45    205.30 o 
  -9   3   7     1554.21     1448.05     78.03 o 
  -8   3   7    27431.61    28324.45    308.16 o 
  -7   3   7      331.55      341.48     59.08 o 
  -6   3   7    21858.22    21953.15    247.69 o 
  -5   3   7     1380.68     1398.92     66.50 o 
  -4   3   7    19774.45    19414.95    212.84 o 
  -3   3   7      173.11      214.76     30.79 o 
  -2   3   7     1527.53     1591.53     54.64 o 
  -1   3   7       25.53        2.27     24.98 o 
   0   3   7     3104.27     3369.15     81.58 o 
   1   3   7     2545.02     2530.59     79.00 o 
   2   3   7    11761.68    12253.78    168.71 o 
   3   3   7     3011.01     3024.66     90.17 o 
   4   3   7    20316.95    20179.60    230.52 o 
   5   3   7      121.02      134.66     44.09 o 
   6   3   7    22876.42    23112.78    297.29 o 
   7   3   7     1080.64     1109.72     76.63 o 
   8   3   7    26654.08    26180.08    368.80 o 
   9   3   7       25.02       27.22     57.95 o 
  10   3   7     8942.02     8816.34    279.23 o 
  11   3   7      445.23      352.47    100.33 o 
  12   3   7     1631.90     1619.54    176.57 o 
  13   3   7     1357.26     1105.79    147.74 o 
  14   3   7       51.97      104.53    110.79 o 
  15   3   7      324.11      283.64    127.93 o 
  16   3   7      545.44      230.40    141.10 o 
 -18   4   7     3622.10     3725.73    229.15 o 
 -17   4   7       29.09       32.13     99.53 o 
 -16   4   7     5165.76     4843.50    225.06 o 
 -15   4   7       63.78       66.94     88.24 o 
 -14   4   7     6168.14     6552.59    229.13 o 
 -13   4   7      722.35      617.63     84.83 o 
 -12   4   7     4940.11     5171.73    181.73 o 
 -11   4   7     1002.74      945.48     93.90 o 
 -10   4   7     2690.20     2977.26    109.37 o 
  -9   4   7     4201.85     4350.46    134.24 o 
  -8   4   7        8.40       36.66     46.78 o 
  -7   4   7     1627.68     2034.91     91.92 o 
  -6   4   7     6070.88     6230.10    144.56 o 
  -5   4   7     1711.53     1755.30     74.73 o 
  -4   4   7    11103.02    11445.00    159.47 o 
  -3   4   7     1652.99     1767.16     68.78 o 
  -2   4   7    18082.78    18366.98    193.74 o 
  -1   4   7        1.09        1.82     32.01 o 
   0   4   7    26207.18    26083.89    248.09 o 
   1   4   7      596.26      597.28     46.03 o 
   2   4   7    29546.66    28904.33    320.52 o 
   3   4   7     1241.37     1384.13     87.30 o 
   4   4   7     5923.93     6149.63    149.46 o 
   5   4   7     1704.62     1774.27     96.02 o 
   6   4   7      281.25      240.69     66.25 o 
   7   4   7     2233.76     2366.57    133.45 o 
   8   4   7      719.50      781.39     91.26 o 
   9   4   7     1291.91     1304.98    110.21 o 
  10   4   7     3695.70     3756.47    184.63 o 
  11   4   7      282.32      190.90     85.10 o 
  12   4   7     7367.34     7376.37    271.28 o 
  13   4   7       13.44       -1.38    105.79 o 
  14   4   7     6728.40     7391.45    326.61 o 
  15   4   7      130.27       58.45    122.70 o 
  16   4   7     3145.91     3156.44    256.73 o 
 -17   5   7     1251.96     1067.30    152.06 o 
 -16   5   7        1.01      103.07    103.38 o 
 -15   5   7     2036.97     1993.75    154.52 o 
 -14   5   7     1260.41     1135.10    126.06 o 
 -13   5   7     2849.01     2519.71    146.66 o 
 -12   5   7     1860.06     1921.40    147.60 o 
 -11   5   7     3160.47     3055.68    139.74 o 
 -10   5   7     6096.87     6611.42    206.71 o 
  -9   5   7      454.91      360.36     65.03 o 
  -8   5   7     8554.96     8505.09    181.96 o 
  -7   5   7     1744.76     2069.71     97.13 o 
  -6   5   7    10537.36    10797.56    188.07 o 
  -5   5   7     4791.03     5066.30    139.45 o 
  -4   5   7     3337.57     3471.52    107.96 o 
  -3   5   7     8993.84     9393.47    155.64 o 
  -2   5   7      777.48      717.90     53.71 o 
  -1   5   7    11005.89    11173.96    173.67 o 
   0   5   7      264.16      264.34     47.41 o 
   1   5   7    13511.59    13495.45    194.46 o 
   2   5   7     4482.33     4631.97    135.33 o 
   3   5   7     8302.05     8228.17    202.09 o 
   4   5   7    11749.68    11962.13    209.62 o 
   5   5   7     2314.63     2334.43    112.89 o 
   6   5   7    11320.99    10849.09    221.03 o 
   7   5   7       19.06       39.04     63.83 o 
   8   5   7     4136.54     4022.10    165.75 o 
   9   5   7      670.22      497.69     94.17 o 
  10   5   7     4111.58     4374.73    213.45 o 
  11   5   7     2290.04     2381.39    174.32 o 
  12   5   7     1088.76      906.38    130.95 o 
  13   5   7     2447.58     2226.86    311.92 o 
  14   5   7        6.56     -114.69    114.69 o 
  15   5   7     1934.06     1532.33    201.79 o 
 -16   6   7      566.99      511.28    143.32 o 
 -15   6   7      603.50      459.43    129.21 o 
 -14   6   7      811.71      761.59    136.08 o 
 -13   6   7     1463.73     1153.09    146.08 o 
 -12   6   7       81.97       80.45     87.16 o 
 -11   6   7     5769.47     5411.05    228.56 o 
 -10   6   7      204.70      141.44     80.00 o 
  -9   6   7    12244.70    12922.12    258.58 o 
  -8   6   7        6.58       37.54     66.77 o 
  -7   6   7    19329.23    19265.77    406.07 o 
  -6   6   7      201.24      292.35     72.92 o 
  -5   6   7     8328.08     8103.40    239.64 o 
  -4   6   7     1060.92     1086.98     84.71 o 
  -3   6   7     1324.13     1455.62     82.69 o 
  -2   6   7     1678.92     1653.57     82.67 o 
  -1   6   7      656.28      490.64     60.38 o 
   0   6   7     1290.45     1305.92     81.74 o 
   1   6   7      883.74      835.78     80.98 o 
   2   6   7       48.08       67.30     56.01 o 
   3   6   7     8717.24     8874.43    225.92 o 
   4   6   7      471.57      385.45     84.33 o 
   5   6   7    13548.29    13886.27    286.26 o 
   6   6   7       66.07      120.46     93.10 o 
   7   6   7    10324.97     9864.46    284.07 o 
   8   6   7       82.31       -2.64     77.34 o 
   9   6   7     7667.57     7810.27    302.13 o 
  10   6   7      621.92      853.95    139.48 o 
  11   6   7     3003.53     3374.04    222.69 o 
  12   6   7      390.41      278.61    123.26 o 
  13   6   7      176.02      189.11    135.39 o 
  14   6   7      269.59      488.28    162.49 o 
 -14   7   7       21.26      -40.69    107.92 o 
 -13   7   7     2977.24     2700.80    196.74 o 
 -12   7   7       34.95       39.95    100.41 o 
 -11   7   7     1917.85     1789.51    186.18 o 
 -10   7   7      290.25      244.38    101.46 o 
  -9   7   7      310.23      211.00     89.63 o 
  -8   7   7      570.94      240.51     92.20 o 
  -7   7   7      793.07      576.79     98.04 o 
  -6   7   7      491.01      527.36     87.70 o 
  -5   7   7     8072.61     7783.25    225.01 o 
  -4   7   7       23.84       89.23     65.95 o 
  -3   7   7    11342.19    11162.08    240.77 o 
  -2   7   7      292.70      261.51     73.12 o 
  -1   7   7    12061.79    12076.28    261.09 o 
   0   7   7      257.09      226.99     70.62 o 
   1   7   7    10640.06    11071.28    231.60 o 
   2   7   7        5.97       37.66     69.51 o 
   3   7   7     8767.46     8463.34    284.40 o 
   4   7   7      143.49      -60.06     75.98 o 
   5   7   7     1620.83     1553.12    159.61 o 
   6   7   7      146.45      161.73     90.05 o 
   7   7   7      119.14      151.62     98.65 o 
   8   7   7       38.19      -21.60     89.48 o 
   9   7   7     1194.52      891.95    134.07 o 
  10   7   7      369.84      232.85    107.76 o 
  11   7   7     2489.37     2657.17    209.96 o 
  12   7   7      155.96      286.23    142.30 o 
 -12   8   7     1049.45      536.07    179.45 o 
 -11   8   7     3374.81     2944.40    261.89 o 
 -10   8   7      403.72      154.83    114.58 o 
  -9   8   7     3066.99     2896.05    208.96 o 
  -8   8   7       34.70      134.14     99.66 o 
  -7   8   7     3051.10     2729.25    242.59 o 
  -6   8   7     1776.69     1758.93    156.37 o 
  -5   8   7     3977.52     3940.13    196.12 o 
  -4   8   7     3747.97     3542.99    166.47 o 
  -3   8   7     1585.62     1820.08    128.03 o 
  -2   8   7     1840.72     2190.68    136.65 o 
  -1   8   7      140.77       66.87     86.30 o 
   0   8   7     5066.76     5602.49    236.93 o 
   1   8   7      966.97      936.13    121.05 o 
   2   8   7     4035.46     3800.83    290.87 o 
   3   8   7     2391.48     2394.52    191.68 o 
   4   8   7     1259.81     1361.50    183.76 o 
   5   8   7     4366.43     4572.79    239.03 o 
   6   8   7       20.88      145.27    113.85 o 
   7   8   7     5537.28     6006.63    280.40 o 
   8   8   7       68.11       15.23    109.73 o 
   9   8   7     2392.34     2365.77    199.96 o 
  10   8   7      400.96      201.29    140.41 o 
 -10   9   7     2232.62     2225.44    215.64 o 
  -9   9   7        0.29      -22.39    124.52 o 
  -8   9   7     4023.84     4031.32    246.06 o 
  -7   9   7       63.02       -1.36    103.05 o 
  -6   9   7     4373.70     4287.09    238.65 o 
  -5   9   7      290.23      232.40    114.64 o 
  -4   9   7     2507.38     2718.85    209.16 o 
  -3   9   7     1767.36     1609.39    156.27 o 
  -2   9   7      104.65       47.56     98.95 o 
  -1   9   7     2048.65     1957.06    157.29 o 
   0   9   7      132.99      143.74    106.36 o 
   1   9   7     1668.15     1398.63    153.54 o 
   2   9   7      860.75      812.88    139.43 o 
   3   9   7      409.21      608.68    152.86 o 
   4   9   7     2841.89     3014.50    279.66 o 
   5   9   7       77.54       75.12    132.44 o 
   6   9   7     4044.01     3864.09    284.79 o 
   7   9   7       16.55       46.90    145.01 o 
   8   9   7     3022.12     3068.52    299.81 o 
  -6  10   7      864.98      682.31    149.46 o 
  -5  10   7       48.05      141.20    129.55 o 
  -4  10   7     3415.17     3786.76    251.57 o 
  -3  10   7       38.20       28.69    121.14 o 
  -2  10   7     7501.80     6681.35    313.43 o 
  -1  10   7       91.87      116.48    128.85 o 
   0  10   7     4160.10     4496.96    265.19 o 
   1  10   7        5.32       75.01    128.45 o 
   2  10   7     2779.81     3118.15    324.11 o 
   3  10   7        3.25      -12.52    159.54 o 
 -18   0   8     3664.29     3660.38    278.96 o 
 -16   0   8     7182.03     7566.16    307.01 o 
 -14   0   8    15846.12    16614.44    374.23 o 
 -12   0   8    16192.64    15714.76    349.10 o 
 -10   0   8       54.39      116.17     51.33 o 
  -8   0   8      690.72      542.03     70.76 o 
  -6   0   8     2017.47     1917.97     93.01 o 
  -4   0   8    17240.63    16987.91    264.75 o 
  -2   0   8    78098.50    79022.06    890.57 o 
   0   0   8    66564.66    65317.41    815.78 o 
   2   0   8    21814.44    22152.93    310.70 o 
   4   0   8     8349.68     8020.55    202.89 o 
   6   0   8     1965.28     1948.22    124.43 o 
   8   0   8      731.85      831.45    131.14 o 
  10   0   8    10822.92    10729.02    512.36 o 
  12   0   8    10082.54    10399.76    481.38 o 
  14   0   8     5541.18     6314.89    414.76 o 
  16   0   8     3630.79     3699.76    355.33 o 
 -19   1   8      424.96      345.12    113.25 o 
 -18   1   8      438.16      358.99    104.75 o 
 -17   1   8      830.83      657.53    104.11 o 
 -16   1   8       69.19      156.52     77.83 o 
 -15   1   8     1521.49     1573.34    116.65 o 
 -14   1   8     1477.32     1468.31    101.90 o 
 -13   1   8     5319.72     5603.41    147.02 o 
 -12   1   8    12405.72    12505.47    204.07 o 
 -11   1   8      747.42      778.48     59.59 o 
 -10   1   8    23579.56    23201.75    248.79 o 
  -9   1   8       14.73       39.48     36.27 o 
  -8   1   8    21041.59    21416.44    214.08 o 
  -7   1   8      774.48      737.23     46.01 o 
  -6   1   8    17673.13    17425.45    187.63 o 
  -5   1   8      914.11      967.34     48.01 o 
  -4   1   8    13411.13    13068.38    155.25 o 
  -3   1   8     9210.91     9378.28    114.77 o 
  -2   1   8     1741.66     1901.12     62.71 o 
  -1   1   8    16291.87    16181.94    165.89 o 
   0   1   8     4345.17     4482.54     86.02 o 
   1   1   8     5721.92     5577.60     94.65 o 
   2   1   8     7592.48     7331.22    111.92 o 
   3   1   8     1987.41     2173.33     75.92 o 
   4   1   8    11308.94    11252.00    160.85 o 
   5   1   8     2988.32     2925.60    138.93 o 
   6   1   8    18363.34    17881.68    409.07 o 
   7   1   8       66.05       30.24     48.27 o 
   8   1   8    14434.63    14548.47    282.52 o 
   9   1   8     1010.54     1022.41    104.53 o 
  10   1   8     5374.40     5389.28    209.50 o 
  11   1   8     1922.67     1979.15    219.98 o 
  12   1   8     1455.91     1501.09    133.01 o 
  13   1   8     1555.08     1846.23    149.92 o 
  14   1   8       93.59       10.00     94.83 o 
  15   1   8      703.49      492.27    128.38 o 
  16   1   8      179.34       30.01    123.69 o 
 -19   2   8      380.91      310.36    129.39 o 
 -18   2   8     1987.79     2161.54    196.69 o 
 -17   2   8       36.78       -9.84     92.67 o 
 -16   2   8     3657.66     3807.03    169.30 o 
 -15   2   8      175.00      183.41     70.59 o 
 -14   2   8     3634.79     3597.40    144.42 o 
 -13   2   8     1870.17     1805.39     94.29 o 
 -12   2   8     1022.04     1187.91     78.98 o 
 -11   2   8    17520.30    17189.04    219.98 o 
 -10   2   8     1896.70     2035.96     98.64 o 
  -9   2   8    19546.67    19089.05    225.15 o 
  -8   2   8      223.67      216.51     42.82 o 
  -7   2   8    12281.48    12459.03    156.06 o 
  -6   2   8     3640.81     3753.48     93.23 o 
  -5   2   8    14105.02    13877.27    159.21 o 
  -4   2   8    13439.21    13157.14    164.22 o 
  -3   2   8     8109.42     8397.04    108.01 o 
  -2   2   8    12083.98    11755.41    123.03 o 
  -1   2   8       27.58       73.57     23.57 o 
   0   2   8    12354.85    12528.93    138.45 o 
   1   2   8     4148.84     4097.57    100.20 o 
   2   2   8     9891.42     9920.54    127.05 o 
   3   2   8     9996.39     9952.19    137.98 o 
   4   2   8     2675.45     2853.41     90.55 o 
   5   2   8    13063.19    13080.62    203.21 o 
   6   2   8       20.68       15.70     44.18 o 
   7   2   8    17852.54    18161.87    280.68 o 
   8   2   8     1456.43     1543.99    100.53 o 
   9   2   8    11877.56    12398.85    255.33 o 
  10   2   8     2166.80     1895.11    142.24 o 
  11   2   8     2343.93     2474.20    156.74 o 
  12   2   8     2963.65     3156.75    194.67 o 
  13   2   8       51.19      -42.51     96.57 o 
  14   2   8     2355.01     2546.72    198.68 o 
  15   2   8        4.38     -108.97    108.97 o 
  16   2   8     1225.50     1546.32    185.07 o 
 -18   3   8       32.70      -16.93    117.83 o 
 -17   3   8     5166.19     4962.83    296.64 o 
 -16   3   8      310.31      197.19     94.51 o 
 -15   3   8     9558.58     9143.15    247.47 o 
 -14   3   8      606.45      614.36     88.07 o 
 -13   3   8     6442.58     6461.12    177.54 o 
 -12   3   8       34.23      -20.60     51.73 o 
 -11   3   8     4590.52     4691.69    152.19 o 
 -10   3   8      132.61       63.83     49.01 o 
  -9   3   8        5.13       11.79     47.93 o 
  -8   3   8     2350.70     2543.88     97.94 o 
  -7   3   8     4767.90     4843.11    150.24 o 
  -6   3   8     1446.75     1590.50     75.67 o 
  -5   3   8    19532.12    20136.56    235.99 o 
  -4   3   8      336.74      400.90     43.81 o 
  -3   3   8    27939.47    28062.74    253.79 o 
  -2   3   8     1844.85     1878.10     62.51 o 
  -1   3   8    30504.62    29495.96    263.00 o 
   0   3   8      240.51      243.20     37.83 o 
   1   3   8    26810.94    26048.29    265.36 o 
   2   3   8       76.38      121.09     40.35 o 
   3   3   8    14037.76    14033.91    187.57 o 
   4   3   8      469.44      405.24     61.47 o 
   5   3   8     1485.49     1531.84     83.10 o 
   6   3   8       30.75       47.59     46.72 o 
   7   3   8      348.59      352.19     62.36 o 
   8   3   8       19.54       31.11     56.25 o 
   9   3   8     2549.77     2704.47    144.61 o 
  10   3   8      113.28      109.35     83.78 o 
  11   3   8     4446.23     4453.10    233.71 o 
  12   3   8       56.70      100.43    105.39 o 
  13   3   8     5717.21     5787.89    282.89 o 
  14   3   8        8.64       67.74    116.90 o 
  15   3   8     4688.61     4548.37    270.95 o 
  16   3   8       28.76      100.62    136.53 o 
 -18   4   8      186.66       41.90    129.24 o 
 -17   4   8      347.73      385.67    120.13 o 
 -16   4   8      145.22      239.69    106.27 o 
 -15   4   8     1065.86     1090.44    127.08 o 
 -14   4   8     1349.95     1244.50    120.23 o 
 -13   4   8     3812.51     3802.60    174.26 o 
 -12   4   8      821.98      793.49     95.22 o 
 -11   4   8     7625.81     7766.40    186.02 o 
 -10   4   8        4.92       72.31     52.12 o 
  -9   4   8    21316.98    21275.92    286.09 o 
  -8   4   8     1299.99     1364.53     85.20 o 
  -7   4   8    24891.83    24720.09    300.14 o 
  -6   4   8       34.05       41.40     39.99 o 
  -5   4   8     8145.84     8328.61    148.08 o 
  -4   4   8     1023.37     1145.47     64.12 o 
  -3   4   8     1024.20     1164.49     58.10 o 
  -2   4   8     3244.09     3482.90     97.22 o 
  -1   4   8       87.55       63.78     34.89 o 
   0   4   8     3545.68     3694.24     99.71 o 
   1   4   8     2162.76     2309.27     86.80 o 
   2   4   8     1152.93     1274.23     75.79 o 
   3   4   8    14388.44    13857.61    209.23 o 
   4   4   8      125.07       27.13     45.17 o 
   5   4   8    22958.63    23117.07    314.92 o 
   6   4   8      266.35      291.70     69.52 o 
   7   4   8    12568.88    12537.68    291.56 o 
   8   4   8       25.08      -17.79     64.04 o 
   9   4   8     5582.29     5918.87    212.26 o 
  10   4   8      211.14      234.11     89.01 o 
  11   4   8     2800.47     2627.33    169.72 o 
  12   4   8      450.49      373.09    111.77 o 
  13   4   8      875.73      978.69    139.17 o 
  14   4   8      241.22      199.76    123.43 o 
  15   4   8      164.33      126.98    122.36 o 
 -17   5   8     4041.61     4053.87    233.65 o 
 -16   5   8        3.14      -73.80    100.19 o 
 -15   5   8     2421.18     2331.21    167.99 o 
 -14   5   8      760.03      799.58    115.35 o 
 -13   5   8     1794.75     2041.00    135.18 o 
 -12   5   8     2195.64     2153.03    140.35 o 
 -11   5   8      861.62     1093.31     94.67 o 
 -10   5   8     6063.61     6239.54    181.70 o 
  -9   5   8      287.16      281.57     67.95 o 
  -8   5   8    11779.09    11810.37    205.55 o 
  -7   5   8     2688.74     2859.44    152.46 o 
  -6   5   8     6758.07     6894.41    165.58 o 
  -5   5   8    10039.69    10193.86    179.66 o 
  -4   5   8     1329.58     1250.84     75.21 o 
  -3   5   8     7701.19     7946.44    146.14 o 
  -2   5   8       28.20       40.98     41.72 o 
  -1   5   8     7040.50     7177.83    150.71 o 
   0   5   8       11.82       -0.24     42.67 o 
   1   5   8    12224.60    12372.05    198.89 o 
   2   5   8     3879.25     4144.27    143.92 o 
   3   5   8     5957.63     6035.50    170.83 o 
   4   5   8    11378.14    11174.00    209.27 o 
   5   5   8       48.30       40.60     58.26 o 
   6   5   8    11177.38    11272.80    233.72 o 
   7   5   8      397.61      363.51     77.89 o 
   8   5   8     4277.54     4411.12    178.19 o 
   9   5   8      459.17      242.00     83.06 o 
  10   5   8     1939.27     1853.00    140.65 o 
  11   5   8     1328.80     1214.28    196.48 o 
  12   5   8      548.31      409.48    117.55 o 
  13   5   8     2295.36     2294.17    200.40 o 
  14   5   8        4.22        5.05    120.32 o 
 -15   6   8       33.26       88.67    115.65 o 
 -14   6   8     2986.12     3018.89    210.21 o 
 -13   6   8      359.11      330.46    111.77 o 
 -12   6   8     1902.78     1806.10    143.63 o 
 -11   6   8      443.05      509.29    104.65 o 
 -10   6   8     1009.43      938.29    101.40 o 
  -9   6   8      983.58     1147.64    124.85 o 
  -8   6   8       41.33       86.03     70.52 o 
  -7   6   8     2187.92     2319.14    134.61 o 
  -6   6   8     8915.95     9290.73    222.68 o 
  -5   6   8     1337.91     1238.95     92.36 o 
  -4   6   8    12957.49    12738.27    208.06 o 
  -3   6   8      505.19      487.68     64.17 o 
  -2   6   8    12700.39    12973.92    199.64 o 
  -1   6   8        2.21       67.25     50.95 o 
   0   6   8    12347.31    12463.37    219.54 o 
   1   6   8      264.25      183.08     63.21 o 
   2   6   8    10097.69    10259.53    234.71 o 
   3   6   8      907.12      852.59     95.44 o 
   4   6   8     3985.83     4236.52    193.32 o 
   5   6   8     1101.73     1106.54    112.26 o 
   6   6   8       88.04      -10.77     74.75 o 
   7   6   8     1137.16     1143.95    119.87 o 
   8   6   8      530.05      377.86     99.14 o 
   9   6   8      562.37      639.76    119.42 o 
  10   6   8     1487.67     1129.97    176.63 o 
  11   6   8      505.71      576.84    135.44 o 
  12   6   8     2882.48     2673.25    279.85 o 
  13   6   8       39.41       -2.68    126.52 o 
 -14   7   8      874.12     1043.10    243.52 o 
 -13   7   8       48.14      -56.05    113.49 o 
 -12   7   8     3037.11     2839.52    197.27 o 
 -11   7   8        5.74      142.08    102.17 o 
 -10   7   8     7115.36     7131.74    281.65 o 
  -9   7   8      145.90      120.04     86.86 o 
  -8   7   8    10996.56    11019.26    392.05 o 
  -7   7   8       12.98       20.77     76.46 o 
  -6   7   8    10074.70    10296.74    264.32 o 
  -5   7   8      489.97      550.79     97.67 o 
  -4   7   8     2316.59     2375.94    134.51 o 
  -3   7   8      129.86       58.82     65.95 o 
  -2   7   8      354.82      296.47     73.42 o 
  -1   7   8       31.20       25.29     69.64 o 
   0   7   8      630.59      589.32     80.46 o 
   1   7   8      525.70      620.64     83.20 o 
   2   7   8     4309.40     4102.16    182.30 o 
   3   7   8      662.61      597.22    113.96 o 
   4   7   8    10894.59    11258.90    324.96 o 
   5   7   8       12.21       87.09     89.03 o 
   6   7   8     9116.71     8988.81    302.98 o 
   7   7   8      173.90      102.19     97.23 o 
   8   7   8     7424.47     7045.07    282.21 o 
   9   7   8       37.41      -74.29     97.91 o 
  10   7   8     3303.46     3411.80    303.72 o 
  11   7   8       22.12     -115.94    115.94 o 
  12   7   8      599.43      535.56    160.11 o 
 -12   8   8      978.30      906.80    191.04 o 
 -11   8   8     1043.78      939.32    167.82 o 
 -10   8   8      171.71       90.77    118.97 o 
  -9   8   8     2113.51     1962.55    183.87 o 
  -8   8   8      122.07      187.07    116.09 o 
  -7   8   8     2879.78     3026.61    206.10 o 
  -6   8   8      963.40      768.62    119.59 o 
  -5   8   8      799.21      624.61    113.34 o 
  -4   8   8     5185.90     4967.86    289.63 o 
  -3   8   8      220.85      148.82     86.69 o 
  -2   8   8     8205.66     8214.45    274.00 o 
  -1   8   8       10.06       47.29     88.93 o 
   0   8   8     6645.50     7104.23    320.75 o 
   1   8   8      213.20      353.56    105.18 o 
   2   8   8     3185.73     3418.06    225.59 o 
   3   8   8     1649.42     1652.37    215.62 o 
   4   8   8     1619.38     1269.53    161.00 o 
   5   8   8     3100.05     3141.27    206.70 o 
   6   8   8      529.52      632.63    137.78 o 
   7   8   8     2545.77     2616.18    214.42 o 
   8   8   8       36.82      295.56    132.46 o 
   9   8   8      684.79      494.35    138.06 o 
  10   8   8      927.68      667.28    178.87 o 
  -9   9   8       47.56      -95.86    136.65 o 
  -8   9   8      561.58      412.26    140.15 o 
  -7   9   8      442.79      173.57    143.17 o 
  -6   9   8      469.77      369.44    145.95 o 
  -5   9   8     2240.04     2295.43    303.21 o 
  -4   9   8     1562.91     1559.92    187.54 o 
  -3   9   8     4938.92     5314.68    295.47 o 
  -2   9   8       79.69      107.42    116.29 o 
  -1   9   8     6223.84     6513.45    297.36 o 
   0   9   8      781.80      625.47    146.59 o 
   1   9   8     5679.97     5462.83    295.84 o 
   2   9   8     1554.92     1369.27    296.74 o 
   3   9   8     2383.03     2105.49    251.21 o 
   4   9   8      396.42      225.43    155.70 o 
   5   9   8      543.76      272.57    181.96 o 
   6   9   8      900.94      712.51    196.04 o 
   7   9   8        4.43     -152.57    152.57 o 
  -4  10   8        7.05      -99.14    138.02 o 
  -3  10   8      806.81      709.66    164.26 o 
  -2  10   8       39.62      -90.21    131.99 o 
  -1  10   8       28.72     -108.36    131.46 o 
   0  10   8        1.37     -129.57    132.68 o 
   1  10   8      954.44      737.19    200.94 o 
   2  10   8        0.71      -76.05    170.31 o 
 -19   0   9      723.18      640.23    194.56 o 
 -17   0   9       17.96       35.34    132.01 o 
 -15   0   9      162.78       38.51    103.74 o 
 -13   0   9     9099.15     9215.24    273.28 o 
 -11   0   9    23412.15    23284.29    373.62 o 
  -9   0   9    28226.57    27308.03    361.72 o 
  -7   0   9    16819.12    16969.66    269.14 o 
  -5   0   9    14849.94    15054.09    233.94 o 
  -3   0   9    12846.68    13144.39    227.72 o 
  -1   0   9     1688.05     1571.48     91.39 o 
   1   0   9    15219.94    15089.52    236.94 o 
   3   0   9    20482.02    20283.64    309.70 o 
   5   0   9    16700.03    17624.67    338.34 o 
   7   0   9    13350.62    13327.08    329.43 o 
   9   0   9    11743.75    12235.14    384.79 o 
  11   0   9     3369.69     3814.78    358.99 o 
  13   0   9       46.11       97.63    126.67 o 
  15   0   9      192.14      125.32    155.47 o 
 -19   1   9     2653.67     2740.38    205.01 o 
 -18   1   9       33.36       88.04     97.99 o 
 -17   1   9     4408.55     4331.89    203.80 o 
 -16   1   9       25.15       13.34     77.13 o 
 -15   1   9     6495.48     6693.29    215.45 o 
 -14   1   9       80.41       82.79     65.50 o 
 -13   1   9     7646.13     7733.27    178.70 o 
 -12   1   9     4423.44     4891.75    136.09 o 
 -11   1   9     3604.94     3926.38    111.33 o 
 -10   1   9     5621.56     5777.66    133.74 o 
  -9   1   9       26.61       73.38     40.92 o 
  -8   1   9     3792.99     4126.25    117.61 o 
  -7   1   9     2997.95     3109.73     88.04 o 
  -6   1   9     1428.87     1559.31     63.36 o 
  -5   1   9     8238.91     8259.55    128.04 o 
  -4   1   9     5047.96     5078.40    100.99 o 
  -3   1   9    22003.63    21258.64    215.62 o 
  -2   1   9      765.43      838.55     49.49 o 
  -1   1   9    39638.23    39130.44    327.42 o 
   0   1   9     1779.64     1895.28     70.09 o 
   1   1   9    33362.16    32946.61    290.30 o 
   2   1   9     5367.75     5402.82    129.78 o 
   3   1   9    11146.78    11113.09    145.43 o 
   4   1   9     3258.97     3623.69    131.02 o 
   5   1   9      894.98      768.27     64.29 o 
   6   1   9     2450.88     2567.75    185.24 o 
   7   1   9      367.28      460.22     65.38 o 
   8   1   9     3581.08     3591.10    166.80 o 
   9   1   9     3394.86     3495.97    171.95 o 
  10   1   9     2602.39     2475.62    192.96 o 
  11   1   9     7404.02     7626.23    261.18 o 
  12   1   9       16.21       71.87     92.37 o 
  13   1   9     5188.90     5528.67    239.03 o 
  14   1   9      129.38       19.92    107.93 o 
  15   1   9     2712.51     2923.61    219.45 o 
  16   1   9       13.25      -56.35    125.38 o 
 -18   2   9     2437.28     2246.08    177.21 o 
 -17   2   9       91.58       56.47     96.55 o 
 -16   2   9     3513.72     3475.72    174.45 o 
 -15   2   9     1022.74      997.69    100.29 o 
 -14   2   9     7252.74     7186.55    209.53 o 
 -13   2   9     1559.47     1496.44     96.49 o 
 -12   2   9     5397.55     5548.60    155.83 o 
 -11   2   9     4129.08     4276.53    133.51 o 
 -10   2   9      358.98      362.76     57.79 o 
  -9   2   9     8086.96     8467.02    166.74 o 
  -8   2   9      899.81      828.69     66.19 o 
  -7   2   9    13598.91    13159.38    192.33 o 
  -6   2   9     4548.85     4759.85    111.40 o 
  -5   2   9     6708.26     6695.87    121.22 o 
  -4   2   9    10265.03    10452.47    143.81 o 
  -3   2   9     1648.52     1731.45     60.54 o 
  -2   2   9    26370.02    26525.52    242.10 o 
  -1   2   9      132.94      116.89     32.55 o 
   0   2   9    27062.84    26590.54    243.43 o 
   1   2   9      102.09      112.37     36.69 o 
   2   2   9     9160.19     9143.14    138.06 o 
   3   2   9     4991.94     5317.45    123.93 o 
   4   2   9     2031.68     1978.52     86.21 o 
   5   2   9     8049.98     7956.25    150.74 o 
   6   2   9      686.66      663.63     68.66 o 
   7   2   9     5726.85     6060.66    218.98 o 
   8   2   9      943.18      919.89     88.74 o 
   9   2   9     2086.10     2267.19    147.23 o 
  10   2   9     5990.58     6241.23    336.90 o 
  11   2   9     1301.31     1290.34    143.44 o 
  12   2   9     5693.09     5586.98    248.82 o 
  13   2   9      352.04      278.53    113.56 o 
  14   2   9     2538.39     2491.39    205.76 o 
  15   2   9      261.25      254.04    127.96 o 
  16   2   9     1639.28     1883.89    218.17 o 
 -18   3   9      658.78      486.33    145.05 o 
 -17   3   9      320.93      492.94    124.55 o 
 -16   3   9        3.38       27.22     83.95 o 
 -15   3   9      116.90      128.68     83.00 o 
 -14   3   9     3376.07     3405.62    150.09 o 
 -13   3   9       12.67      -30.17     59.70 o 
 -12   3   9     8170.67     8269.97    227.59 o 
 -11   3   9      179.77       77.14     56.46 o 
 -10   3   9    15810.08    15531.98    229.84 o 
  -9   3   9     1644.04     1620.25     93.76 o 
  -8   3   9    15676.73    15944.88    247.59 o 
  -7   3   9        7.20       -9.64     41.73 o 
  -6   3   9    21661.29    22447.40    263.55 o 
  -5   3   9     1809.59     1864.14     81.21 o 
  -4   3   9    13506.60    13287.41    219.88 o 
  -3   3   9      741.35      752.25     52.67 o 
  -2   3   9     2573.50     2657.21    101.36 o 
  -1   3   9      124.87       94.89     34.38 o 
   0   3   9     1192.82     1218.52     60.13 o 
   1   3   9     1334.99     1422.53     70.60 o 
   2   3   9     9718.75     9723.03    155.68 o 
   3   3   9     2568.74     2583.36     97.79 o 
   4   3   9    17926.81    18337.61    265.86 o 
   5   3   9      366.95      419.12     59.88 o 
   6   3   9    17307.09    17405.87    247.58 o 
   7   3   9      246.95      158.67     57.73 o 
   8   3   9    13225.01    13818.98    236.61 o 
   9   3   9      389.54      407.63     80.92 o 
  10   3   9     5465.66     5658.65    293.70 o 
  11   3   9        7.54      -91.29     98.62 o 
  12   3   9     1107.27     1453.31    161.99 o 
  13   3   9      247.68      316.45    138.10 o 
  14   3   9        5.36      -78.84    118.29 o 
  15   3   9      258.76      336.62    140.72 o 
 -17   4   9      226.50      120.96    116.28 o 
 -16   4   9     7641.06     7917.28    302.98 o 
 -15   4   9        3.13      -17.03     87.30 o 
 -14   4   9     5448.31     5216.92    236.47 o 
 -13   4   9      368.52      276.01     77.75 o 
 -12   4   9     2967.70     2893.69    129.76 o 
 -11   4   9     1666.96     1612.33     96.94 o 
 -10   4   9     2012.71     2285.77    112.59 o 
  -9   4   9      603.01      554.62     69.92 o 
  -8   4   9       73.89      106.06     51.56 o 
  -7   4   9      578.62      488.07     60.82 o 
  -6   4   9     3587.21     3873.39    121.85 o 
  -5   4   9     1030.39     1163.25     70.71 o 
  -4   4   9    18341.80    18135.88    230.69 o 
  -3   4   9     2051.30     2079.01    112.32 o 
  -2   4   9    19508.53    19416.74    230.66 o 
  -1   4   9        7.96      -33.82     37.66 o 
   0   4   9    18603.09    18677.95    228.34 o 
   1   4   9     1755.93     1797.95     81.22 o 
   2   4   9    18939.08    19267.65    261.56 o 
   3   4   9     3656.36     3764.30    155.19 o 
   4   4   9     8840.78     8833.39    184.01 o 
   5   4   9     1493.46     1873.95    130.33 o 
   6   4   9        3.60       21.14     58.76 o 
   7   4   9     2064.21     2133.53    119.49 o 
   8   4   9     2149.05     2098.24    129.89 o 
   9   4   9     1168.22      955.60    107.59 o 
  10   4   9     3295.32     3103.55    187.04 o 
  11   4   9      234.58      307.17     99.52 o 
  12   4   9     4073.15     4462.29    253.13 o 
  13   4   9       54.05       79.19    115.80 o 
  14   4   9     5042.04     4740.26    275.75 o 
 -16   5   9       60.01       14.80    108.84 o 
 -15   5   9     3417.14     3007.14    216.36 o 
 -14   5   9     1241.14      996.72    119.83 o 
 -13   5   9     2207.83     1982.42    143.89 o 
 -12   5   9     3505.06     3701.37    167.31 o 
 -11   5   9      922.75      604.18     87.02 o 
 -10   5   9     3378.85     3659.89    150.74 o 
  -9   5   9      322.11      215.58     63.61 o 
  -8   5   9     8806.12     8996.02    198.07 o 
  -7   5   9      595.04      507.79     69.71 o 
  -6   5   9     8662.84     8988.75    193.32 o 
  -5   5   9     5148.59     5280.46    150.84 o 
  -4   5   9     4070.55     4254.92    131.98 o 
  -3   5   9     7676.32     7723.60    178.83 o 
  -2   5   9      452.89      424.71     58.18 o 
  -1   5   9     6483.88     6748.78    161.65 o 
   0   5   9      125.81      161.46     59.44 o 
   1   5   9     7237.29     7193.39    190.01 o 
   2   5   9     2023.78     2164.06    110.49 o 
   3   5   9     6032.81     6140.95    177.80 o 
   4   5   9     5744.11     6011.39    240.12 o 
   5   5   9     1086.88     1258.84     95.20 o 
   6   5   9     8705.72     9095.70    239.51 o 
   7   5   9       74.32       46.40     69.86 o 
   8   5   9     3850.22     3920.22    173.44 o 
   9   5   9     1422.09     1292.97    123.93 o 
  10   5   9     1242.85     1505.52    134.01 o 
  11   5   9     1396.84     1066.57    134.48 o 
  12   5   9      516.27      514.10    127.04 o 
  13   5   9     2402.58     2180.76    194.12 o 
 -15   6   9      438.17      461.36    146.24 o 
 -14   6   9      423.51      268.67    122.19 o 
 -13   6   9     2146.71     1996.21    212.73 o 
 -12   6   9      340.61      330.80    112.02 o 
 -11   6   9     3383.38     3389.90    237.82 o 
 -10   6   9       33.10       38.66     76.86 o 
  -9   6   9     8917.53     9381.26    288.40 o 
  -8   6   9       16.99      -11.62     95.53 o 
  -7   6   9    13666.25    13756.29    280.70 o 
  -6   6   9      294.87      181.16     73.38 o 
  -5   6   9     9950.50     9834.76    222.25 o 
  -4   6   9      659.67      608.55     83.75 o 
  -3   6   9     1523.34     1413.96     97.49 o 
  -2   6   9     2199.62     2195.70    108.33 o 
  -1   6   9        6.74       -5.11     55.80 o 
   0   6   9     1226.43     1135.34     98.11 o 
   1   6   9      905.25      938.39     95.00 o 
   2   6   9      578.27      830.39    103.06 o 
   3   6   9     7914.59     8071.02    281.34 o 
   4   6   9      133.90      107.47     81.31 o 
   5   6   9    17537.10    16588.13    381.97 o 
   6   6   9       13.06       -9.68     78.94 o 
   7   6   9     9659.15    10006.00    348.92 o 
   8   6   9      161.47       78.22     88.11 o 
   9   6   9     3629.58     3511.06    205.75 o 
  10   6   9      335.49      475.94    125.15 o 
  11   6   9     2036.88     2154.42    192.34 o 
  12   6   9      468.05      559.71    149.30 o 
 -14   7   9      109.33       15.91    142.54 o 
 -13   7   9     2881.28     2950.14    221.79 o 
 -12   7   9      114.36      123.63    115.39 o 
 -11   7   9     1500.34     1279.05    177.73 o 
 -10   7   9       23.89      103.23    132.46 o 
  -9   7   9       50.14      159.29     96.11 o 
  -8   7   9      232.62      201.98     96.76 o 
  -7   7   9     1333.23     1223.10    131.72 o 
  -6   7   9      291.06      257.07     92.80 o 
  -5   7   9     5589.46     5996.60    269.45 o 
  -4   7   9       62.29       17.09     86.56 o 
  -3   7   9     8153.96     8473.40    272.52 o 
  -2   7   9       30.45      -81.26     81.26 o 
  -1   7   9     9416.03     8512.77    286.61 o 
   0   7   9       74.19       56.75     76.99 o 
   1   7   9     7619.11     8203.27    275.03 o 
   2   7   9      109.07       62.56    100.26 o 
   3   7   9     4024.93     4048.72    214.84 o 
   4   7   9      643.87      642.24    127.07 o 
   5   7   9     1150.91     1139.95    148.71 o 
   6   7   9      498.81      376.04    123.07 o 
   7   7   9      233.63       25.95     99.98 o 
   8   7   9       16.04       38.04    110.50 o 
   9   7   9     1398.75     1053.87    173.63 o 
  10   7   9       69.22     -104.20    118.63 o 
  11   7   9     2538.51     2388.88    226.08 o 
 -11   8   9     2714.58     2744.70    229.98 o 
 -10   8   9      249.05      199.93    130.83 o 
  -9   8   9     4438.22     4139.49    266.38 o 
  -8   8   9        4.53      -49.29    114.09 o 
  -7   8   9     3969.70     4066.71    255.83 o 
  -6   8   9     1170.70     1293.47    155.07 o 
  -5   8   9     2609.90     2461.24    205.80 o 
  -4   8   9     2165.26     2043.52    155.62 o 
  -3   8   9     1322.66     1469.30    148.92 o 
  -2   8   9     2413.84     2332.58    169.30 o 
  -1   8   9        0.75      146.09    100.18 o 
   0   8   9     2158.54     2191.95    192.71 o 
   1   8   9     1669.38     1800.29    181.26 o 
   2   8   9     3494.78     3299.47    350.40 o 
   3   8   9     4074.10     3915.39    265.83 o 
   4   8   9     1103.49     1011.33    153.54 o 
   5   8   9     4585.63     4166.60    257.56 o 
   6   8   9       44.86      -34.42    126.27 o 
   7   8   9     4119.46     4118.66    287.92 o 
   8   8   9      399.05      294.50    146.55 o 
   9   8   9     2328.21     2118.42    332.73 o 
  -8   9   9     2831.15     2957.70    339.45 o 
  -7   9   9      242.49      328.87    145.16 o 
  -6   9   9     2191.58     2181.40    214.35 o 
  -5   9   9      168.46      -32.47    123.20 o 
  -4   9   9     1535.55     1464.31    187.17 o 
  -3   9   9      693.37      487.20    145.18 o 
  -2   9   9      414.31      309.26    143.56 o 
  -1   9   9     1312.87     1216.80    163.68 o 
   0   9   9      442.42      303.42    124.97 o 
   1   9   9      745.50      759.13    173.59 o 
   2   9   9     2403.06     2525.84    241.97 o 
   3   9   9      150.79       21.29    150.18 o 
   4   9   9     3278.24     3297.39    300.32 o 
   5   9   9        3.66     -130.47    162.04 o 
   6   9   9     3037.03     3146.96    297.16 o 
 -18   0  10     4462.03     4499.23    338.71 o 
 -16   0  10     6541.75     6768.90    351.29 o 
 -14   0  10    10269.08    10284.31    349.08 o 
 -12   0  10     7145.50     7623.06    253.45 o 
 -10   0  10     1101.74     1100.67    111.80 o 
  -8   0  10     2426.15     2136.89    124.85 o 
  -6   0  10     4882.97     4823.36    169.91 o 
  -4   0  10    15207.68    15849.76    288.89 o 
  -2   0  10    53467.55    52616.31    713.45 o 
   0   0  10    55483.07    55586.68    699.63 o 
   2   0  10    15700.28    15280.90    259.98 o 
   4   0  10     3635.13     3723.46    141.86 o 
   6   0  10      224.51      100.03     78.77 o 
   8   0  10      331.08      640.14    131.36 o 
  10   0  10     5924.55     6458.30    341.45 o 
  12   0  10     7039.99     7154.35    382.52 o 
  14   0  10     4799.37     4321.45    417.20 o 
 -18   1  10      428.68      245.02    119.16 o 
 -17   1  10      893.75      777.35    123.28 o 
 -16   1  10      136.81      104.83     82.60 o 
 -15   1  10      927.12      692.87     93.53 o 
 -14   1  10     2069.17     2110.68    122.50 o 
 -13   1  10     1830.49     1956.07    113.45 o 
 -12   1  10     7142.62     7202.71    205.06 o 
 -11   1  10     1968.32     2060.85     96.38 o 
 -10   1  10    13404.62    13584.62    213.26 o 
  -9   1  10        0.54      -22.53     45.49 o 
  -8   1  10    15627.81    16115.46    207.36 o 
  -7   1  10     1212.14     1219.56     67.10 o 
  -6   1  10    11485.60    11896.21    171.47 o 
  -5   1  10     2179.09     2187.33     83.52 o 
  -4   1  10     5389.54     5560.17    124.05 o 
  -3   1  10     1722.75     1708.70     73.70 o 
  -2   1  10      367.48      323.44     44.31 o 
  -1   1  10    11999.20    12102.55    147.92 o 
   0   1  10     2777.15     3042.56     97.51 o 
   1   1  10     6859.78     6823.97    142.82 o 
   2   1  10    10101.48    10493.33    150.05 o 
   3   1  10     1933.98     1982.60     76.73 o 
   4   1  10    10968.33    11377.92    163.88 o 
   5   1  10       63.46      -16.89     45.39 o 
   6   1  10    12580.34    12549.63    226.37 o 
   7   1  10      376.58      315.06     71.82 o 
   8   1  10    12958.41    12614.43    275.29 o 
   9   1  10      378.86      280.08     99.09 o 
  10   1  10     6437.95     7095.43    320.25 o 
  11   1  10     2015.32     2115.07    156.47 o 
  12   1  10     1143.86     1295.22    135.79 o 
  13   1  10     1056.48      964.62    132.82 o 
  14   1  10       42.53      -99.89     99.89 o 
  15   1  10     1142.98     1171.72    172.55 o 
 -18   2  10     1052.07     1055.55    153.99 o 
 -17   2  10       18.74       -9.97    102.46 o 
 -16   2  10     3309.30     3761.89    196.47 o 
 -15   2  10      333.09      202.21     77.51 o 
 -14   2  10     2637.01     2785.16    140.32 o 
 -13   2  10     1662.89     1720.85    106.47 o 
 -12   2  10     1179.11     1039.66     82.76 o 
 -11   2  10     9091.72     9408.02    192.37 o 
 -10   2  10       35.61       60.68     49.77 o 
  -9   2  10    17400.93    17635.17    238.67 o 
  -8   2  10       13.61      -10.89     45.11 o 
  -7   2  10    12582.68    12875.43    196.21 o 
  -6   2  10     3572.81     3788.21    111.62 o 
  -5   2  10     7167.59     7464.17    137.71 o 
  -4   2  10    14834.95    14823.37    193.69 o 
  -3   2  10     5554.08     5538.58    122.76 o 
  -2   2  10    15305.31    15272.19    186.28 o 
  -1   2  10       63.61       41.68     31.43 o 
   0   2  10     8494.65     8518.76    137.20 o 
   1   2  10     7638.73     7464.73    138.73 o 
   2   2  10     6146.94     5956.67    133.99 o 
   3   2  10     9487.87     9265.71    165.03 o 
   4   2  10     1763.98     1737.80     86.77 o 
   5   2  10     9036.94     9361.56    183.53 o 
   6   2  10       64.52      117.64     53.84 o 
   7   2  10    10498.32    10527.39    229.77 o 
   8   2  10     1482.19     1590.48    106.23 o 
   9   2  10     9691.48    10092.08    274.99 o 
  10   2  10     1392.19     1323.53    129.65 o 
  11   2  10     2355.09     2233.88    158.15 o 
  12   2  10     1750.46     1872.79    175.95 o 
  13   2  10       71.26       30.61    109.46 o 
  14   2  10     1617.15     1448.44    174.14 o 
  15   2  10       96.20      -42.18    128.85 o 
 -17   3  10     6271.86     6532.21    294.80 o 
 -16   3  10        1.03       75.93     93.77 o 
 -15   3  10     6765.30     7075.15    246.11 o 
 -14   3  10      623.39      658.58     93.02 o 
 -13   3  10     5130.11     5144.76    171.32 o 
 -12   3  10      478.61      454.77     71.49 o 
 -11   3  10     1812.27     1897.78    103.08 o 
 -10   3  10       36.91       70.09     54.68 o 
  -9   3  10       13.50       51.71     52.36 o 
  -8   3  10       94.02      135.32     51.53 o 
  -7   3  10     3679.90     3711.95    127.35 o 
  -6   3  10      713.48      858.93     69.85 o 
  -5   3  10    12076.89    12037.32    247.51 o 
  -4   3  10       49.01       50.21     44.04 o 
  -3   3  10    24217.97    23743.44    282.88 o 
  -2   3  10     2442.94     2540.54     95.87 o 
  -1   3  10    22232.81    22130.21    304.32 o 
   0   3  10      506.84      436.19     51.00 o 
   1   3  10    22042.71    22010.88    262.74 o 
   2   3  10      279.40      245.50     52.30 o 
   3   3  10     6459.63     6546.98    168.50 o 
   4   3  10      323.18      258.52     57.41 o 
   5   3  10     1192.44     1185.90     81.67 o 
   6   3  10     1340.72     1416.30     91.03 o 
   7   3  10      413.57      405.95     71.07 o 
   8   3  10      135.40      160.16     68.51 o 
   9   3  10     2209.72     2061.35    137.13 o 
  10   3  10        3.69      -23.86     88.73 o 
  11   3  10     3698.65     3890.05    217.94 o 
  12   3  10      140.52      145.34    116.94 o 
  13   3  10     5458.41     5110.46    274.89 o 
  14   3  10        2.44      -80.83    116.47 o 
 -17   4  10      141.69      189.12    123.16 o 
 -16   4  10     1079.14      846.42    135.77 o 
 -15   4  10      681.48      439.30    113.45 o 
 -14   4  10      712.99      721.48    101.92 o 
 -13   4  10     5809.01     6162.53    198.58 o 
 -12   4  10      697.64      932.37     94.76 o 
 -11   4  10     8837.93     8910.99    213.05 o 
 -10   4  10        3.90      -58.35     58.35 o 
  -9   4  10    12389.76    12086.07    218.53 o 
  -8   4  10      236.05      128.08     58.51 o 
  -7   4  10    16072.86    16115.00    253.07 o 
  -6   4  10       87.32       27.60     50.90 o 
  -5   4  10    10686.45    10811.77    195.98 o 
  -4   4  10      137.14       85.06     48.27 o 
  -3   4  10      351.83      408.69     56.17 o 
  -2   4  10     2154.20     2286.06     95.73 o 
  -1   4  10      900.33     1077.75     71.07 o 
   0   4  10     2431.92     2648.43    106.59 o 
   1   4  10     4425.14     4477.74    135.48 o 
   2   4  10      429.82      423.20     60.38 o 
   3   4  10    12537.01    12821.68    224.37 o 
   4   4  10       20.23       58.55     60.69 o 
   5   4  10    15616.84    15469.14    273.84 o 
   6   4  10      116.33       50.55     62.96 o 
   7   4  10    11902.59    12362.26    257.95 o 
   8   4  10       45.85       15.30     74.37 o 
   9   4  10     4562.72     5146.72    211.61 o 
  10   4  10      258.63      179.20     91.61 o 
  11   4  10     2350.76     2447.12    174.29 o 
  12   4  10      676.23      396.83    137.45 o 
  13   4  10      289.52      312.81    144.63 o 
  14   4  10      379.85      347.14    155.16 o 
 -16   5  10       61.58      -17.88    115.91 o 
 -15   5  10     3263.88     3806.70    247.89 o 
 -14   5  10     1404.69     1172.19    128.30 o 
 -13   5  10     1387.21     1480.64    120.16 o 
 -12   5  10     2165.82     1954.33    128.41 o 
 -11   5  10      269.05       11.77     70.61 o 
 -10   5  10     3778.83     3945.21    170.37 o 
  -9   5  10       18.92       55.10     65.16 o 
  -8   5  10     7650.73     7718.40    216.96 o 
  -7   5  10      826.34      870.07     87.20 o 
  -6   5  10    10182.53    10086.71    219.36 o 
  -5   5  10     5851.34     6223.26    192.35 o 
  -4   5  10     3074.25     3207.08    173.84 o 
  -3   5  10     8224.12     8310.90    184.26 o 
  -2   5  10       23.57        3.14     51.10 o 
  -1   5  10     7314.72     7538.31    182.18 o 
   0   5  10     1125.31     1066.19     96.43 o 
   1   5  10     4373.62     4516.89    170.88 o 
   2   5  10     2414.46     2548.95    134.89 o 
   3   5  10     5252.92     5139.42    171.22 o 
   4   5  10     5867.36     5953.42    193.94 o 
   5   5  10      222.01      179.38     70.83 o 
   6   5  10     6822.63     7476.84    239.85 o 
   7   5  10      615.61      519.21     96.08 o 
   8   5  10     3975.10     3929.02    184.64 o 
   9   5  10      657.72      613.68    114.97 o 
  10   5  10     1142.03     1366.20    142.02 o 
  11   5  10     1100.95      999.97    143.39 o 
  12   5  10      533.31      423.63    135.07 o 
  13   5  10     1924.79     1773.78    191.71 o 
 -15   6  10        7.44       40.54    151.46 o 
 -14   6  10     4975.64     4761.39    272.38 o 
 -13   6  10       60.00       64.93    106.68 o 
 -12   6  10     1426.52     1112.39    143.49 o 
 -11   6  10     1058.23      812.08    122.05 o 
 -10   6  10      195.35       92.93     90.76 o 
  -9   6  10     1653.47     1594.19    138.19 o 
  -8   6  10       72.19       33.93     80.09 o 
  -7   6  10     1211.41     1235.45    115.77 o 
  -6   6  10     3607.25     3692.01    170.46 o 
  -5   6  10       57.50       50.16     63.63 o 
  -4   6  10    12000.92    12098.20    249.78 o 
  -3   6  10       61.39       54.32     64.72 o 
  -2   6  10    10937.72    11109.32    233.92 o 
  -1   6  10       36.47       -9.04     59.53 o 
   0   6  10     7705.64     7734.75    222.90 o 
   1   6  10      251.34      109.39     71.57 o 
   2   6  10     4988.57     5059.24    231.84 o 
   3   6  10     1771.52     1825.60    140.20 o 
   4   6  10     1911.98     2221.61    178.70 o 
   5   6  10     2007.67     2078.64    154.77 o 
   6   6  10       29.99      -80.96     80.96 o 
   7   6  10      455.44      446.55    111.28 o 
   8   6  10      805.00      700.38    122.70 o 
   9   6  10      651.45      528.23    130.22 o 
  10   6  10     2444.32     2602.21    315.80 o 
  11   6  10      276.13      264.49    142.29 o 
 -13   7  10       15.64       -0.83    123.40 o 
 -12   7  10     2944.37     2957.38    258.40 o 
 -11   7  10       12.12        4.06    110.23 o 
 -10   7  10     5181.13     5337.81    254.36 o 
  -9   7  10       44.68      -28.92     97.85 o 
  -8   7  10     8531.31     8235.14    304.69 o 
  -7   7  10      122.35       48.82     94.93 o 
  -6   7  10     8055.36     8228.24    295.14 o 
  -5   7  10      284.81      218.03     95.05 o 
  -4   7  10     3543.16     3475.93    195.33 o 
  -3   7  10      815.49      632.60    111.37 o 
  -2   7  10       42.83       64.28     86.77 o 
  -1   7  10      345.43      304.09    102.06 o 
   0   7  10      862.49      802.88    114.85 o 
   1   7  10       27.36       77.88     85.88 o 
   2   7  10     2949.25     2723.53    184.61 o 
   3   7  10      353.19      490.71    115.30 o 
   4   7  10     7099.30     6521.80    281.34 o 
   5   7  10        4.76      -41.68    101.85 o 
   6   7  10     8299.33     8165.18    346.99 o 
   7   7  10      236.62      247.09    125.68 o 
   8   7  10     4368.00     4251.31    357.30 o 
   9   7  10       77.77      204.28    125.73 o 
  10   7  10     2713.22     2442.55    230.20 o 
 -11   8  10     1249.69     1149.23    211.53 o 
 -10   8  10      279.83      320.54    139.26 o 
  -9   8  10      938.46      819.65    163.15 o 
  -8   8  10      401.39      239.44    126.18 o 
  -7   8  10     2371.84     2178.52    191.23 o 
  -6   8  10     1835.90     1890.90    189.11 o 
  -5   8  10     1806.30     1909.40    158.15 o 
  -4   8  10     2567.38     2251.84    176.38 o 
  -3   8  10      346.72      170.70    107.56 o 
  -2   8  10     3970.20     4076.17    223.30 o 
  -1   8  10       25.57      138.07    106.99 o 
   0   8  10     4503.21     4068.53    237.39 o 
   1   8  10      355.70      297.69    135.19 o 
   2   8  10     2667.36     2601.28    251.64 o 
   3   8  10     1104.74      695.79    198.74 o 
   4   8  10      353.41      250.40    125.39 o 
   5   8  10     1896.26     2291.22    194.74 o 
   6   8  10        4.19       31.89    121.78 o 
   7   8  10      962.68      802.50    172.48 o 
   8   8  10      285.52      275.08    162.06 o 
  -7   9  10      337.55      337.43    153.37 o 
  -6   9  10      302.72      119.40    150.82 o 
  -5   9  10     1667.61     1650.50    183.45 o 
  -4   9  10      307.01      320.73    143.70 o 
  -3   9  10     4018.55     4381.27    411.14 o 
  -2   9  10      282.83      238.38    124.97 o 
  -1   9  10     4799.09     4911.99    277.15 o 
   0   9  10       70.81      -41.84    111.77 o 
   1   9  10     4167.63     4319.77    298.03 o 
   2   9  10      990.43      753.01    176.44 o 
   3   9  10     1922.23     1786.78    214.38 o 
   4   9  10      709.80      466.87    233.17 o 
 -17   0  11       76.02      164.12    185.04 o 
 -15   0  11     1618.67     1342.08    224.88 o 
 -13   0  11     5009.06     4789.35    248.64 o 
 -11   0  11    14293.22    14080.39    335.73 o 
  -9   0  11    23115.60    23331.70    399.35 o 
  -7   0  11    19493.43    19029.96    397.72 o 
  -5   0  11     5645.55     5840.39    200.52 o 
  -3   0  11     1928.07     2181.08    116.36 o 
  -1   0  11      804.59     1015.65     92.35 o 
   1   0  11     4557.23     4797.21    179.19 o 
   3   0  11    26021.31    26712.98    429.81 o 
   5   0  11    21219.41    21789.22    503.82 o 
   7   0  11    13291.34    13130.69    433.25 o 
   9   0  11     6497.39     6683.35    385.43 o 
  11   0  11     2195.51     2625.58    256.84 o 
  13   0  11      221.22      346.00    160.25 o 
  15   0  11      556.80      566.33    311.94 o 
 -18   1  11       12.10      -42.20    105.07 o 
 -17   1  11     3706.86     3856.79    219.47 o 
 -16   1  11      111.52      139.58     86.36 o 
 -15   1  11     3841.15     3851.71    181.34 o 
 -14   1  11      270.78      117.76     71.99 o 
 -13   1  11     5006.37     4964.49    174.94 o 
 -12   1  11      872.59     1031.31     86.81 o 
 -11   1  11     4067.16     4270.11    152.57 o 
 -10   1  11     5287.57     5558.81    155.47 o 
  -9   1  11      169.95      210.32     56.19 o 
  -8   1  11     7349.35     7279.63    169.91 o 
  -7   1  11     3813.83     3850.85    127.07 o 
  -6   1  11     2005.78     1970.68     90.04 o 
  -5   1  11    10543.43    10496.31    178.37 o 
  -4   1  11      768.37      822.71     60.92 o 
  -3   1  11    21423.09    21498.97    254.02 o 
  -2   1  11      476.03      568.43     58.06 o 
  -1   1  11    32114.01    31491.87    327.21 o 
   0   1  11      958.02     1072.69     70.79 o 
   1   1  11    23240.54    22962.71    283.32 o 
   2   1  11     2607.57     2862.70    106.44 o 
   3   1  11     7542.04     7626.78    167.58 o 
   4   1  11     5055.42     5505.45    160.26 o 
   5   1  11      788.32      530.66     66.47 o 
   6   1  11     2400.11     2603.98    113.27 o 
   7   1  11      113.10      123.59     63.96 o 
   8   1  11     2891.37     2697.48    148.68 o 
   9   1  11     2008.77     1908.89    141.11 o 
  10   1  11      901.45      717.84    117.97 o 
  11   1  11     4444.20     4856.16    231.94 o 
  12   1  11      247.06      158.70    100.80 o 
  13   1  11     5170.59     5519.67    263.33 o 
  14   1  11       48.60      161.84    127.76 o 
 -18   2  11     4074.84     4562.62    320.26 o 
 -17   2  11       52.19       76.46    106.74 o 
 -16   2  11     3786.05     4231.94    213.62 o 
 -15   2  11      381.43      217.16     82.55 o 
 -14   2  11     2537.56     2521.06    136.98 o 
 -13   2  11     2257.76     2382.06    130.73 o 
 -12   2  11     2277.28     2340.17    119.32 o 
 -11   2  11     3919.71     4343.76    146.12 o 
 -10   2  11      997.01     1172.93     95.19 o 
  -9   2  11     5042.15     5107.64    153.62 o 
  -8   2  11      327.29      222.71     57.54 o 
  -7   2  11     4857.60     5021.31    150.32 o 
  -6   2  11     7657.10     7829.68    157.97 o 
  -5   2  11     4814.37     4721.40    135.24 o 
  -4   2  11    19238.38    18663.45    285.05 o 
  -3   2  11      199.47      174.02     45.79 o 
  -2   2  11    18451.57    17891.49    235.23 o 
  -1   2  11       15.90        8.02     41.71 o 
   0   2  11    12069.51    12049.38    182.20 o 
   1   2  11     3143.59     3085.66    111.12 o 
   2   2  11     8060.28     8133.93    165.26 o 
   3   2  11     2818.83     2944.13    118.82 o 
   4   2  11     2729.96     2678.07    122.90 o 
   5   2  11     7848.25     8170.79    215.19 o 
   6   2  11       18.82       32.64     64.06 o 
   7   2  11     6064.09     6389.74    193.92 o 
   8   2  11     1014.51     1071.98    107.58 o 
   9   2  11     2724.86     2740.44    156.25 o 
  10   2  11     3533.61     3328.93    183.31 o 
  11   2  11      722.30      947.53    131.58 o 
  12   2  11     3583.67     2944.93    347.74 o 
  13   2  11        6.21        8.10    124.96 o 
  14   2  11     2926.46     3094.15    247.09 o 
 -17   3  11        8.76      -42.82    114.00 o 
 -16   3  11       42.63      184.64    100.59 o 
 -15   3  11      271.21      222.49     91.95 o 
 -14   3  11     1342.40     1376.09    115.88 o 
 -13   3  11      169.21       22.65     65.83 o 
 -12   3  11     6818.85     6657.79    229.25 o 
 -11   3  11       64.10      126.85     63.46 o 
 -10   3  11    13274.57    13150.39    236.60 o 
  -9   3  11      142.43       94.67     63.35 o 
  -8   3  11    16352.51    15731.51    254.06 o 
  -7   3  11      452.78      353.37     65.46 o 
  -6   3  11    16731.76    16521.21    270.61 o 
  -5   3  11      576.17      481.31     67.59 o 
  -4   3  11     9674.27     9715.03    196.23 o 
  -3   3  11     1269.34     1394.20     84.88 o 
  -2   3  11      837.21      958.00     72.54 o 
  -1   3  11      595.90      661.32     68.10 o 
   0   3  11     1487.72     1826.13     92.15 o 
   1   3  11      774.90      593.71     64.24 o 
   2   3  11     9177.00     9497.05    200.74 o 
   3   3  11      837.47      822.37     81.27 o 
   4   3  11    11654.54    11623.72    215.34 o 
   5   3  11      444.96      407.81     73.17 o 
   6   3  11    17914.14    18009.16    292.35 o 
   7   3  11        3.42       83.66     66.08 o 
   8   3  11    10390.15    10862.63    267.80 o 
   9   3  11       31.05       88.46     94.32 o 
  10   3  11     4894.43     4569.43    264.62 o 
  11   3  11      162.20      180.20    112.77 o 
  12   3  11      635.32      706.28    153.26 o 
  13   3  11       21.46      -14.08    124.35 o 
  14   3  11       24.21       23.53    139.97 o 
 -16   4  11     5618.02     5300.28    242.90 o 
 -15   4  11       71.89       88.31     97.10 o 
 -14   4  11     5445.34     5774.60    220.40 o 
 -13   4  11      227.33      332.14     84.20 o 
 -12   4  11     1565.11     1380.28    113.64 o 
 -11   4  11      676.44      542.46     83.27 o 
 -10   4  11      123.82       20.71     65.44 o 
  -9   4  11     1418.48     1363.24    115.87 o 
  -8   4  11       35.64       12.49     62.76 o 
  -7   4  11     1897.76     1983.96    113.36 o 
  -6   4  11     3229.27     3437.10    135.16 o 
  -5   4  11     2850.09     2735.55    138.18 o 
  -4   4  11    16964.95    16519.23    346.82 o 
  -3   4  11      121.05       67.54     53.88 o 
  -2   4  11    24320.71    24339.38    294.56 o 
  -1   4  11       78.57       66.43     49.15 o 
   0   4  11    14863.49    14877.24    237.83 o 
   1   4  11      216.69      299.80     64.35 o 
   2   4  11     7047.27     7225.82    176.26 o 
   3   4  11      312.03      282.07     64.21 o 
   4   4  11     4240.96     4226.92    159.08 o 
   5   4  11     1956.53     1990.81    121.76 o 
   6   4  11      431.18      471.07     83.42 o 
   7   4  11      956.49      896.15     98.81 o 
   8   4  11     1669.38     1716.38    134.90 o 
   9   4  11      290.27      115.54     98.90 o 
  10   4  11     3280.75     2867.88    223.38 o 
  11   4  11      191.03       63.94    115.79 o 
  12   4  11     3718.00     3411.65    233.45 o 
  13   4  11       59.41       74.84    134.37 o 
 -15   5  11     2598.78     2633.16    184.41 o 
 -14   5  11      921.33      796.59    126.22 o 
 -13   5  11     1802.85     1730.18    141.45 o 
 -12   5  11     3169.74     3514.98    178.40 o 
 -11   5  11      688.92      674.27    102.47 o 
 -10   5  11     3646.51     3842.65    186.86 o 
  -9   5  11        0.32      -33.61     70.20 o 
  -8   5  11     5005.14     5127.16    182.48 o 
  -7   5  11      167.47       37.12     64.82 o 
  -6   5  11     7546.21     7397.02    210.65 o 
  -5   5  11     4443.10     4439.49    170.47 o 
  -4   5  11     4389.02     4614.64    156.78 o 
  -3   5  11     9306.86     9217.84    210.16 o 
  -2   5  11      308.07      281.26     64.90 o 
  -1   5  11     8211.22     8236.40    215.72 o 
   0   5  11      447.91      341.83     74.62 o 
   1   5  11     4087.93     3864.02    173.72 o 
   2   5  11     2143.70     2276.11    134.89 o 
   3   5  11     2248.23     2120.51    153.86 o 
   4   5  11     6773.53     6832.38    265.33 o 
   5   5  11     1389.14     1144.73    123.08 o 
   6   5  11     5319.84     5650.89    214.57 o 
   7   5  11       41.48       73.82     83.55 o 
   8   5  11     4866.22     4991.20    230.01 o 
   9   5  11     1211.16     1141.22    134.57 o 
  10   5  11     1489.82     1308.62    151.86 o 
  11   5  11     2769.14     2736.49    225.19 o 
  12   5  11      239.21      160.97    136.18 o 
 -14   6  11      354.35      263.01    138.45 o 
 -13   6  11     2698.83     2272.60    186.55 o 
 -12   6  11      186.33      113.88    110.91 o 
 -11   6  11     4980.50     4576.70    329.00 o 
 -10   6  11        3.55       29.50     93.54 o 
  -9   6  11     7253.52     7720.98    260.00 o 
  -8   6  11      717.91      818.38    109.36 o 
  -7   6  11    11610.31    11265.94    281.33 o 
  -6   6  11      978.14     1077.33    117.60 o 
  -5   6  11     8074.46     7912.11    338.27 o 
  -4   6  11      497.58      482.91     91.69 o 
  -3   6  11     2683.16     2758.03    151.50 o 
  -2   6  11     1257.52     1327.44    103.01 o 
  -1   6  11      259.73      256.71     70.80 o 
   0   6  11     2014.87     2024.89    120.51 o 
   1   6  11     1336.99     1428.52    124.37 o 
   2   6  11      707.58      605.11    122.08 o 
   3   6  11     4042.06     4163.67    205.04 o 
   4   6  11       10.29      -45.01     90.49 o 
   5   6  11     6864.29     6938.47    305.71 o 
   6   6  11      106.16      -18.95     99.31 o 
   7   6  11     7836.95     7729.87    344.94 o 
   8   6  11       19.41      -28.54    100.26 o 
   9   6  11     3530.47     3709.09    235.73 o 
  10   6  11      293.94      327.78    153.06 o 
  11   6  11      791.71      785.27    235.47 o 
 -12   7  11      264.34      179.05    150.39 o 
 -11   7  11      873.09      645.52    143.71 o 
 -10   7  11      112.22       53.95    113.14 o 
  -9   7  11       60.69      106.49    106.36 o 
  -8   7  11       26.44       79.60    101.74 o 
  -7   7  11     1769.51     1498.77    150.73 o 
  -6   7  11      161.10      239.54    104.32 o 
  -5   7  11     5500.16     5121.67    239.28 o 
  -4   7  11      202.53      151.73     99.94 o 
  -3   7  11     9326.45     9456.36    316.55 o 
  -2   7  11        0.52       25.09     89.38 o 
  -1   7  11     9032.26     9030.60    288.84 o 
   0   7  11       82.68        1.73     80.37 o 
   1   7  11     7990.54     7604.41    367.00 o 
   2   7  11        7.90      104.27    102.23 o 
   3   7  11     3759.44     4036.39    228.89 o 
   4   7  11       69.44       45.68    101.79 o 
   5   7  11      173.21      213.48    110.60 o 
   6   7  11       21.11        3.69    114.25 o 
   7   7  11       54.29       52.72    121.02 o 
   8   7  11      164.17      195.87    136.19 o 
   9   7  11     1516.49     1393.79    227.58 o 
 -10   8  11      258.92       71.66    163.61 o 
  -9   8  11     5405.76     5426.24    330.17 o 
  -8   8  11       22.56       20.56    119.85 o 
  -7   8  11     3336.19     3083.79    221.38 o 
  -6   8  11      377.92      527.55    129.05 o 
  -5   8  11     1599.69     1355.43    155.58 o 
  -4   8  11     1694.12     1505.13    158.13 o 
  -3   8  11      711.91      535.78    130.43 o 
  -2   8  11     3159.43     3443.86    210.73 o 
  -1   8  11      164.27       55.13    108.73 o 
   0   8  11     2253.44     1913.45    181.03 o 
   1   8  11     1485.12     1008.15    165.44 o 
   2   8  11     1217.79     1215.00    182.58 o 
   3   8  11     3829.74     4055.85    284.81 o 
   4   8  11      645.41      741.92    155.55 o 
   5   8  11     2823.17     3263.70    223.97 o 
   6   8  11       85.89      100.36    125.90 o 
  -5   9  11      643.57      561.54    152.02 o 
  -4   9  11      615.01      622.95    167.00 o 
  -3   9  11      470.77      536.98    155.26 o 
  -2   9  11      115.87      104.31    131.86 o 
  -1   9  11     1425.35     1466.00    195.14 o 
   0   9  11      173.57       38.77    142.10 o 
   1   9  11     1807.86     1698.83    222.35 o 
   2   9  11     2528.00     2669.23    373.89 o 
 -16   0  12     6745.37     6686.06    504.05 o 
 -14   0  12     5266.46     4763.97    263.04 o 
 -12   0  12     4108.58     4107.78    234.28 o 
 -10   0  12     3893.56     4136.66    222.70 o 
  -8   0  12      261.22      180.83     75.84 o 
  -6   0  12    11581.08    11687.79    252.46 o 
  -4   0  12    13056.95    13412.87    294.03 o 
  -2   0  12     9541.55     9707.20    237.36 o 
   0   0  12    14505.90    14715.58    282.66 o 
   2   0  12    20318.19    20282.34    402.22 o 
   4   0  12     2501.17     2921.23    180.17 o 
   6   0  12       25.94       40.30     78.35 o 
   8   0  12     1417.83     1129.16    169.96 o 
  10   0  12     1938.62     1888.26    241.30 o 
  12   0  12     5239.12     4750.97    375.48 o 
  14   0  12     5919.72     5686.29    419.55 o 
 -17   1  12     1278.49     1133.24    149.43 o 
 -16   1  12       93.74      113.85     96.03 o 
 -15   1  12     1282.17     1084.52    118.90 o 
 -14   1  12     2997.66     2781.75    186.09 o 
 -13   1  12      686.34      502.69     87.57 o 
 -12   1  12     6976.78     6893.79    196.60 o 
 -11   1  12     1294.19     1549.76    102.70 o 
 -10   1  12    11024.17    11206.50    207.01 o 
  -9   1  12      555.60      552.65     86.84 o 
  -8   1  12    15594.80    15376.32    237.51 o 
  -7   1  12     1609.17     1502.78     84.00 o 
  -6   1  12    14017.22    14037.17    212.66 o 
  -5   1  12     3560.46     3552.34    119.89 o 
  -4   1  12     4103.10     4333.45    136.44 o 
  -3   1  12     4912.69     5079.95    163.40 o 
  -2   1  12       47.10      121.75     48.60 o 
  -1   1  12      694.88      685.51     63.29 o 
   0   1  12     1698.67     1758.65     85.00 o 
   1   1  12     5919.18     6072.53    163.26 o 
   2   1  12     6129.77     6088.94    159.44 o 
   3   1  12     3092.13     3291.21    125.86 o 
   4   1  12    14677.07    14571.02    231.85 o 
   5   1  12      247.35      168.08     62.56 o 
   6   1  12    14308.02    14637.51    259.75 o 
   7   1  12      400.41      384.07     79.74 o 
   8   1  12     7978.83     8173.15    289.35 o 
   9   1  12      335.65      313.44     98.46 o 
  10   1  12     3017.50     2673.49    184.20 o 
  11   1  12      868.60      762.08    136.87 o 
  12   1  12      483.76      432.21    128.53 o 
  13   1  12     1415.00     1548.91    177.42 o 
  14   1  12       99.63       16.14    188.22 o 
 -17   2  12       15.71      -28.24    105.81 o 
 -16   2  12     1881.93     1879.70    149.75 o 
 -15   2  12      812.81      741.32    101.00 o 
 -14   2  12     2840.89     2984.79    148.96 o 
 -13   2  12     1729.38     1532.22    112.70 o 
 -12   2  12     1859.29     2009.87    120.70 o 
 -11   2  12     3406.89     3516.37    137.40 o 
 -10   2  12       22.00      -14.32     57.27 o 
  -9   2  12    14146.24    14572.45    243.18 o 
  -8   2  12      133.21      139.13     59.67 o 
  -7   2  12    16128.93    15925.24    279.47 o 
  -6   2  12     1155.32     1238.66     81.71 o 
  -5   2  12     3508.99     3557.10    124.53 o 
  -4   2  12     5220.20     5260.76    162.16 o 
  -3   2  12      105.16       86.05     51.05 o 
  -2   2  12     6731.00     7010.55    179.56 o 
  -1   2  12      301.52      259.13     52.95 o 
   0   2  12     3903.49     3904.54    120.69 o 
   1   2  12      805.09      923.95     70.15 o 
   2   2  12      648.75      694.59     69.79 o 
   3   2  12     9098.51     9369.22    187.35 o 
   4   2  12     1400.64     1307.65     95.94 o 
   5   2  12     9807.94     9648.39    223.64 o 
   6   2  12       11.82       31.62     63.53 o 
   7   2  12     5752.82     5796.15    336.72 o 
   8   2  12      368.31      422.20     96.03 o 
   9   2  12     3846.75     4081.09    197.55 o 
  10   2  12     1921.43     1993.32    153.89 o 
  11   2  12     2576.53     2687.37    201.55 o 
  12   2  12     1524.39     1435.84    200.41 o 
  13   2  12      152.21      -18.80    141.98 o 
 -16   3  12        8.61       38.52     99.92 o 
 -15   3  12     7009.74     7307.14    262.04 o 
 -14   3  12       55.45       57.85     80.82 o 
 -13   3  12     6579.40     6809.83    214.28 o 
 -12   3  12      976.53     1080.77     98.25 o 
 -11   3  12     1966.81     2082.94    121.49 o 
 -10   3  12      694.63      674.00     87.49 o 
  -9   3  12       78.80       47.63     64.59 o 
  -8   3  12       66.51      105.33     60.95 o 
  -7   3  12     2757.48     2806.47    132.26 o 
  -6   3  12      119.54       70.59     59.99 o 
  -5   3  12    14729.85    15055.46    265.77 o 
  -4   3  12      270.45      147.20     60.35 o 
  -3   3  12    16257.47    16443.21    266.87 o 
  -2   3  12        5.74       74.29     54.69 o 
  -1   3  12    19087.99    18596.29    275.79 o 
   0   3  12     1834.45     1933.26     97.06 o 
   1   3  12     8909.14     8842.09    196.51 o 
   2   3  12      909.85      670.69     77.97 o 
   3   3  12     6907.46     7027.07    203.57 o 
   4   3  12       19.94       11.34     60.80 o 
   5   3  12      540.72      356.40     73.66 o 
   6   3  12      721.30      742.01     87.49 o 
   7   3  12      715.75      616.39     92.60 o 
   8   3  12      940.66     1305.11    136.70 o 
   9   3  12     3684.18     3232.23    198.61 o 
  10   3  12       33.98       57.90    111.61 o 
  11   3  12     4704.11     4904.54    286.83 o 
  12   3  12      180.27      -14.43    120.41 o 
  13   3  12     3774.19     3659.86    265.91 o 
 -16   4  12      476.14      230.03    130.93 o 
 -15   4  12      432.17      471.74    112.31 o 
 -14   4  12      293.31      213.36    101.45 o 
 -13   4  12     3535.61     3433.07    166.10 o 
 -12   4  12      336.99      346.73     90.23 o 
 -11   4  12    11286.84    11401.52    264.25 o 
 -10   4  12      158.80      231.07     78.92 o 
  -9   4  12     8745.83     8680.71    289.99 o 
  -8   4  12      140.34       98.87     69.70 o 
  -7   4  12     7158.57     6947.80    218.52 o 
  -6   4  12     2705.34     2591.93    130.39 o 
  -5   4  12     5980.81     5927.47    186.40 o 
  -4   4  12     1761.26     1865.18    111.10 o 
  -3   4  12     2430.40     2494.00    123.51 o 
  -2   4  12      538.11      519.65     72.90 o 
  -1   4  12      714.28      561.69     79.06 o 
   0   4  12     2961.08     3139.58    148.48 o 
   1   4  12     4762.68     4796.69    167.35 o 
   2   4  12     2653.88     2599.76    161.12 o 
   3   4  12     5792.72     5776.59    205.30 o 
   4   4  12      768.75      796.08     93.90 o 
   5   4  12     8214.00     8268.42    244.30 o 
   6   4  12      241.35      291.80     87.95 o 
   7   4  12     7949.42     7888.39    258.02 o 
   8   4  12       85.10      115.99     94.40 o 
   9   4  12     5206.00     5495.14    271.63 o 
  10   4  12      212.99      215.65    116.54 o 
  11   4  12     1075.12      728.18    149.48 o 
  12   4  12      432.90      586.85    152.24 o 
 -15   5  12     3163.11     3328.66    227.66 o 
 -14   5  12      859.29      911.45    127.73 o 
 -13   5  12     3147.58     3507.77    186.66 o 
 -12   5  12     3860.15     3641.86    187.29 o 
 -11   5  12      565.88      571.70    107.84 o 
 -10   5  12     4421.90     4269.99    187.35 o 
  -9   5  12      235.21      249.39     84.58 o 
  -8   5  12     4408.77     4334.98    193.61 o 
  -7   5  12     2012.78     2089.37    132.77 o 
  -6   5  12     5736.60     5682.89    211.30 o 
  -5   5  12     1876.38     1762.52    126.73 o 
  -4   5  12     2526.54     2368.53    138.42 o 
  -3   5  12     7422.56     7591.29    293.74 o 
  -2   5  12        8.02       10.44     64.83 o 
  -1   5  12     8481.92     8506.94    257.89 o 
   0   5  12     1852.10     1764.54    127.47 o 
   1   5  12     5154.27     4971.00    207.16 o 
   2   5  12     1606.11     1737.98    139.94 o 
   3   5  12      328.99      425.18     89.91 o 
   4   5  12     1842.11     1766.07    133.96 o 
   5   5  12      144.05      204.82     82.65 o 
   6   5  12     4491.89     4696.63    265.85 o 
   7   5  12      167.18      219.42     97.67 o 
   8   5  12     3391.02     3723.31    201.67 o 
   9   5  12     1788.30     1673.53    166.60 o 
  10   5  12     1228.79     1328.68    166.18 o 
  11   5  12     2137.25     2251.46    221.21 o 
 -13   6  12      197.44      142.45    116.85 o 
 -12   6  12     2246.94     2446.63    184.07 o 
 -11   6  12      280.95      290.74    126.29 o 
 -10   6  12       39.60      -18.56     95.57 o 
  -9   6  12      743.81      592.93    113.99 o 
  -8   6  12     1360.92     1326.96    134.49 o 
  -7   6  12       78.46       12.08     85.25 o 
  -6   6  12     2972.16     2787.52    159.02 o 
  -5   6  12      274.99      135.83     84.74 o 
  -4   6  12     8491.88     8459.36    291.60 o 
  -3   6  12      226.68       80.01     88.24 o 
  -2   6  12    13668.57    14105.12    307.71 o 
  -1   6  12       32.12      -15.46     68.73 o 
   0   6  12     7741.05     8022.66    243.42 o 
   1   6  12      137.07      -22.37     80.72 o 
   2   6  12     4280.14     4305.52    214.93 o 
   3   6  12      431.73      496.09    117.98 o 
   4   6  12     1636.35     1867.72    193.35 o 
   5   6  12      279.97      285.98    118.17 o 
   6   6  12      284.65      149.49    116.48 o 
   7   6  12      569.63      686.65    153.77 o 
   8   6  12     1125.98      763.45    161.74 o 
   9   6  12      302.80      220.88    141.67 o 
  10   6  12     3095.60     2736.95    299.86 o 
 -11   7  12       76.80       62.45    134.24 o 
 -10   7  12     6406.52     5877.19    390.77 o 
  -9   7  12       57.58       -4.18    112.48 o 
  -8   7  12     7174.56     7107.32    460.98 o 
  -7   7  12        0.63       67.77    120.32 o 
  -6   7  12     4508.29     4293.60    262.18 o 
  -5   7  12        3.48       43.62    112.67 o 
  -4   7  12     2405.88     1980.40    189.73 o 
  -3   7  12      792.97      676.39    131.82 o 
  -2   7  12      122.07       90.80    100.35 o 
  -1   7  12      223.92      144.77    102.80 o 
   0   7  12     1060.10      775.66    122.58 o 
   1   7  12       33.93       10.50     92.97 o 
   2   7  12     3309.28     2894.37    217.23 o 
   3   7  12       57.00       97.35    117.35 o 
   4   7  12     3343.87     3253.14    242.15 o 
   5   7  12      548.36      197.53    129.12 o 
   6   7  12     3961.85     4119.94    266.46 o 
   7   7  12       13.07      -67.69    128.44 o 
   8   7  12     4688.88     5312.00    358.04 o 
  -8   8  12      162.00        0.71    141.77 o 
  -7   8  12     1127.86      716.64    196.86 o 
  -6   8  12     1377.15      919.99    170.61 o 
  -5   8  12     1712.97     2097.19    254.56 o 
  -4   8  12     2581.12     2105.72    361.15 o 
  -3   8  12      443.17      379.91    127.50 o 
  -2   8  12     3791.67     3636.27    236.25 o 
  -1   8  12      164.15       88.21    123.57 o 
   0   8  12     4248.75     4714.65    382.03 o 
   1   8  12      905.80      840.95    194.94 o 
   2   8  12     2061.57     1590.97    234.66 o 
   3   8  12     1250.51     1485.00    269.43 o 
   4   8  12      752.69      780.86    182.84 o 
   5   8  12     1300.79     1133.18    183.78 o 
 -17   0  13      134.07      318.46    177.15 o 
 -15   0  13     1882.99     1663.15    278.43 o 
 -13   0  13     3976.77     3869.28    224.55 o 
 -11   0  13     8884.78     8355.16    328.77 o 
  -9   0  13    23766.40    22495.24    468.75 o 
  -7   0  13    18509.42    18171.04    532.84 o 
  -5   0  13     8200.05     8569.92    283.41 o 
  -3   0  13      781.87      840.07    130.18 o 
  -1   0  13      252.29      136.72     85.42 o 
   1   0  13     5493.22     5636.86    243.48 o 
   3   0  13    18544.46    18568.76    375.48 o 
   5   0  13    24579.30    24696.71    525.38 o 
   7   0  13    10757.07    11636.86    587.71 o 
   9   0  13     4382.54     4582.40    307.77 o 
  11   0  13     1199.33     1652.88    216.85 o 
  13   0  13       25.98      179.23    184.76 o 
 -17   1  13     5115.86     5034.88    262.01 o 
 -16   1  13      296.14      243.58    111.39 o 
 -15   1  13     5105.26     5096.43    222.26 o 
 -14   1  13     1316.28     1343.24    119.03 o 
 -13   1  13     2482.24     2560.42    145.87 o 
 -12   1  13      445.46      356.32     82.01 o 
 -11   1  13     1224.17     1239.52    103.93 o 
 -10   1  13     2091.74     2116.09    113.57 o 
  -9   1  13        0.90       50.78     55.96 o 
  -8   1  13     7306.98     7163.45    218.44 o 
  -7   1  13     4447.79     4271.57    142.34 o 
  -6   1  13     4128.16     4343.56    147.75 o 
  -5   1  13    13251.86    13419.41    222.61 o 
  -4   1  13       82.94       96.36     50.91 o 
  -3   1  13    11161.87    11457.10    203.92 o 
  -2   1  13      481.96      473.67     64.55 o 
  -1   1  13    11732.85    12106.18    208.00 o 
   0   1  13      153.53      142.76     49.92 o 
   1   1  13    13451.36    13190.41    219.40 o 
   2   1  13     2326.68     2488.60    114.45 o 
   3   1  13     4365.21     4476.78    165.77 o 
   4   1  13     4919.37     4702.30    165.45 o 
   5   1  13       24.35       54.47     68.89 o 
   6   1  13     3774.34     3757.44    158.83 o 
   7   1  13     1020.09     1035.46    119.50 o 
   8   1  13      787.45      924.26    119.06 o 
   9   1  13     1512.00     1317.41    135.44 o 
  10   1  13      424.79      367.98    111.59 o 
  11   1  13     2550.14     2330.92    181.89 o 
  12   1  13      152.44      135.25    113.43 o 
  13   1  13     3265.10     3279.50    274.16 o 
 -16   2  13     4815.16     4647.54    232.62 o 
 -15   2  13       15.86      -53.38     87.74 o 
 -14   2  13     2560.03     2615.52    159.03 o 
 -13   2  13     1246.15     1215.92    120.77 o 
 -12   2  13     1527.39     1526.13    116.06 o 
 -11   2  13     4970.49     5028.53    184.07 o 
 -10   2  13     1115.31     1291.51    100.24 o 
  -9   2  13     4536.71     4650.52    161.99 o 
  -8   2  13      460.66      366.07     71.30 o 
  -7   2  13     5236.61     5159.87    177.96 o 
  -6   2  13     7262.65     7398.57    202.86 o 
  -5   2  13     3337.16     3298.70    130.97 o 
  -4   2  13    12147.70    12579.60    228.66 o 
  -3   2  13     3539.16     3422.62    147.36 o 
  -2   2  13    11855.42    12117.43    259.65 o 
  -1   2  13      100.01      118.63     54.00 o 
   0   2  13    12038.50    12023.34    256.36 o 
   1   2  13     1727.31     1825.93     97.81 o 
   2   2  13     8720.94     9030.20    206.29 o 
   3   2  13     5030.38     4760.58    158.48 o 
   4   2  13     1674.43     1373.16     99.47 o 
   5   2  13     4494.75     4378.87    168.24 o 
   6   2  13      118.61      110.34     71.71 o 
   7   2  13     5498.53     5752.48    208.53 o 
   8   2  13     1537.11     1381.23    135.04 o 
   9   2  13     2447.78     2669.71    197.20 o 
  10   2  13     2290.97     2027.31    182.85 o 
  11   2  13      331.17      351.66    136.33 o 
  12   2  13     3193.81     2734.01    257.77 o 
 -16   3  13      193.32      178.42    111.59 o 
 -15   3  13       25.07      102.49    103.86 o 
 -14   3  13     1820.07     1729.23    134.17 o 
 -13   3  13      855.21      816.59    111.54 o 
 -12   3  13     6131.24     6165.49    196.76 o 
 -11   3  13       14.49        9.15     70.11 o 
 -10   3  13    10156.86    10271.97    264.19 o 
  -9   3  13      427.72      245.33     83.02 o 
  -8   3  13    14427.50    14215.91    264.42 o 
  -7   3  13       31.81      104.84     64.37 o 
  -6   3  13     9439.84     9456.29    228.86 o 
  -5   3  13      330.20      420.15     76.07 o 
  -4   3  13     2149.51     2578.21    128.17 o 
  -3   3  13      820.75      907.88     88.77 o 
  -2   3  13      108.35       47.81     59.31 o 
  -1   3  13     1115.01     1033.21     92.57 o 
   0   3  13     1597.19     1519.99    104.77 o 
   1   3  13      198.23      151.53     62.72 o 
   2   3  13     5721.98     5940.15    177.86 o 
   3   3  13      196.57      202.97     67.33 o 
   4   3  13    14170.88    14082.34    282.72 o 
   5   3  13      225.49      153.47     71.19 o 
   6   3  13    11043.35    11344.19    277.56 o 
   7   3  13      174.21      162.13     81.05 o 
   8   3  13     6724.69     6765.70    276.02 o 
   9   3  13       84.11      133.90    102.52 o 
  10   3  13     2115.73     1972.57    186.67 o 
  11   3  13      189.73      306.90    140.99 o 
  12   3  13      334.67      268.42    185.20 o 
 -15   4  13       70.65      -36.87    113.26 o 
 -14   4  13     6246.22     6362.90    262.85 o 
 -13   4  13      296.49      193.03     92.30 o 
 -12   4  13     3223.14     3340.46    165.99 o 
 -11   4  13      605.41      591.06     94.53 o 
 -10   4  13        9.34       35.33     78.34 o 
  -9   4  13     1067.53     1207.83    145.02 o 
  -8   4  13      456.99      361.78     84.80 o 
  -7   4  13     1122.31     1197.72    110.07 o 
  -6   4  13     1858.96     1889.07    119.06 o 
  -5   4  13       34.83      -32.35     61.31 o 
  -4   4  13     8901.68     8754.41    229.66 o 
  -3   4  13       56.75       12.20     63.24 o 
  -2   4  13    20476.59    20458.36    331.28 o 
  -1   4  13       46.66      -61.75     61.75 o 
   0   4  13    15832.42    15551.10    325.01 o 
   1   4  13       45.19       54.24     60.86 o 
   2   4  13     5622.65     5363.50    180.33 o 
   3   4  13     1075.18     1019.06    103.79 o 
   4   4  13     1950.61     1702.77    125.93 o 
   5   4  13      947.66     1023.96    110.82 o 
   6   4  13      100.22      103.01     80.49 o 
   7   4  13      626.78      491.34     96.01 o 
   8   4  13     1006.57      813.82    139.43 o 
   9   4  13      232.72      146.45    107.13 o 
  10   4  13     4087.73     4232.29    294.45 o 
  11   4  13      186.81      332.52    133.98 o 
 -14   5  13      628.96      619.82    134.06 o 
 -13   5  13     2246.94     2007.78    165.03 o 
 -12   5  13     3453.64     3473.30    197.63 o 
 -11   5  13      420.89      270.25    108.61 o 
 -10   5  13     5411.00     5160.32    232.69 o 
  -9   5  13        0.83      -47.40     79.74 o 
  -8   5  13     2014.37     2033.93    160.61 o 
  -7   5  13      965.75     1049.20    115.27 o 
  -6   5  13     2073.95     2116.96    143.68 o 
  -5   5  13     2096.97     2156.87    149.64 o 
  -4   5  13     3293.68     3178.15    171.36 o 
  -3   5  13     6364.61     6336.97    223.64 o 
  -2   5  13       28.17       -3.82     72.30 o 
  -1   5  13     8427.54     8669.47    264.63 o 
   0   5  13     2052.21     2284.00    151.48 o 
   1   5  13     6149.16     5789.04    230.83 o 
   2   5  13     3274.41     2809.15    208.35 o 
   3   5  13     2727.15     2493.76    153.84 o 
   4   5  13     2300.06     2528.06    158.53 o 
   5   5  13      308.72      113.49     87.26 o 
   6   5  13     4343.63     4210.23    213.91 o 
   7   5  13      122.49       47.56     94.25 o 
   8   5  13     2746.82     2554.48    191.10 o 
   9   5  13     1080.01     1009.75    154.25 o 
  10   5  13      790.52     1107.43    230.88 o 
 -12   6  13      145.99       99.12    117.30 o 
 -11   6  13     6301.83     6069.84    298.05 o 
 -10   6  13       90.44       29.20    108.50 o 
  -9   6  13     6189.52     5746.95    251.29 o 
  -8   6  13        3.39      117.16     96.75 o 
  -7   6  13     3601.36     3467.67    195.80 o 
  -6   6  13      428.77      172.81     96.96 o 
  -5   6  13     4365.90     4449.18    213.12 o 
  -4   6  13     2036.70     1929.47    158.23 o 
  -3   6  13      742.07      709.68    121.70 o 
  -2   6  13     1340.38     1502.16    136.09 o 
  -1   6  13      197.99      102.09     82.41 o 
   0   6  13      725.19      657.14    109.47 o 
   1   6  13     3240.05     2955.97    178.26 o 
   2   6  13      656.33      571.24    113.64 o 
   3   6  13     3533.37     3260.05    228.59 o 
   4   6  13      185.16      188.43    120.74 o 
   5   6  13     5190.30     5312.17    278.77 o 
   6   6  13        4.95     -107.48    107.48 o 
   7   6  13     6052.88     6227.22    304.33 o 
   8   6  13      376.04      380.39    149.20 o 
 -10   7  13      509.99      548.25    158.52 o 
  -9   7  13      260.87       47.52    132.64 o 
  -8   7  13       62.99      140.47    119.36 o 
  -7   7  13     1075.33     1058.75    173.55 o 
  -6   7  13       31.97       -4.07    124.12 o 
  -5   7  13     4062.37     4015.57    287.72 o 
  -4   7  13      376.72      130.32    120.71 o 
  -3   7  13     8842.81     8001.90    357.08 o 
  -2   7  13      264.10      398.17    127.99 o 
  -1   7  13    10250.58     9785.47    361.86 o 
   0   7  13       14.71      -10.45    106.61 o 
   1   7  13     5331.33     5261.83    272.70 o 
   2   7  13       72.72      119.01    112.52 o 
   3   7  13     2001.78     2148.74    227.56 o 
   4   7  13       77.20      125.20    128.16 o 
   5   7  13      376.90      294.88    141.86 o 
   6   7  13      278.77       77.64    136.44 o 
  -7   8  13     3397.64     3024.05    358.65 o 
  -6   8  13      142.64       17.52    143.56 o 
  -5   8  13     1069.92      737.15    178.09 o 
  -4   8  13      996.36      741.00    194.24 o 
  -3   8  13       63.88      -34.19    134.46 o 
  -2   8  13     2271.21     2164.39    229.57 o 
  -1   8  13      326.83      265.56    173.53 o 
   0   8  13     2046.15     1648.52    273.77 o 
   1   8  13      910.63      586.22    217.24 o 
   2   8  13      646.55      353.29    210.18 o 
   3   8  13     2913.95     2666.77    621.98 o 
 -16   0  14     7982.64     8588.16    462.33 o 
 -14   0  14     4334.42     4232.38    275.06 o 
 -12   0  14     1529.79     1640.38    174.14 o 
 -10   0  14       92.17       33.94     96.09 o 
  -8   0  14      553.36      588.92    118.51 o 
  -6   0  14     7468.57     7654.55    310.16 o 
  -4   0  14    20454.40    20570.83    503.66 o 
  -2   0  14    13075.48    13142.49    329.99 o 
   0   0  14    11401.01    11503.27    314.57 o 
   2   0  14     9857.25     9962.13    305.17 o 
   4   0  14     4269.32     4469.61    235.76 o 
   6   0  14       46.41       45.37    100.45 o 
   8   0  14     1607.53     1409.66    197.19 o 
  10   0  14     2053.92     1688.49    218.40 o 
  12   0  14     2846.75     2907.67    282.38 o 
 -16   1  14      282.17      127.76    118.70 o 
 -15   1  14      894.15      978.22    134.91 o 
 -14   1  14     2978.57     3056.23    171.23 o 
 -13   1  14      253.03      225.75     88.22 o 
 -12   1  14     5790.58     5678.03    211.15 o 
 -11   1  14      463.33      522.64     91.57 o 
 -10   1  14     8651.23     8279.20    236.44 o 
  -9   1  14      127.40      213.61     70.80 o 
  -8   1  14    11031.61    11159.61    223.96 o 
  -7   1  14      358.12      428.70     70.07 o 
  -6   1  14     9405.98     9619.18    250.50 o 
  -5   1  14     3651.53     3608.83    148.70 o 
  -4   1  14     4719.76     4571.49    155.28 o 
  -3   1  14     2028.61     2295.07    117.77 o 
  -2   1  14      814.83      605.28     72.69 o 
  -1   1  14     2726.52     2893.67    129.20 o 
   0   1  14      587.58      569.92     68.63 o 
   1   1  14     1879.33     1927.46    104.38 o 
   2   1  14     4881.87     5074.81    173.04 o 
   3   1  14     2231.87     2263.82    123.62 o 
   4   1  14     8714.21     9281.17    255.04 o 
   5   1  14      214.71       51.30     69.58 o 
   6   1  14     8316.66     8662.22    257.96 o 
   7   1  14       77.27       15.91     78.81 o 
   8   1  14     4112.73     4071.55    209.94 o 
   9   1  14      540.75      327.13    100.62 o 
  10   1  14     1667.92     1541.57    153.10 o 
  11   1  14      290.75       43.19    104.29 o 
  12   1  14      436.27      457.36    140.75 o 
 -16   2  14     1591.40     1559.92    157.68 o 
 -15   2  14     1216.00     1184.57    141.17 o 
 -14   2  14     2114.71     2156.57    161.98 o 
 -13   2  14     3146.10     2997.14    174.19 o 
 -12   2  14      773.30      661.00    103.62 o 
 -11   2  14     5485.68     5759.02    225.03 o 
 -10   2  14        2.57       19.13     67.55 o 
  -9   2  14     7104.94     6894.00    208.08 o 
  -8   2  14     1348.12     1465.87    109.46 o 
  -7   2  14     9467.83     9691.00    240.02 o 
  -6   2  14     3608.32     3747.40    152.82 o 
  -5   2  14     5242.49     5762.96    176.33 o 
  -4   2  14     4323.17     4543.04    163.49 o 
  -3   2  14      524.14      539.36     79.06 o 
  -2   2  14     7360.22     7230.75    211.62 o 
  -1   2  14      120.29       94.25     59.29 o 
   0   2  14     4075.42     4296.31    153.06 o 
   1   2  14     1219.86     1178.67     95.17 o 
   2   2  14     1933.09     1820.31    112.67 o 
   3   2  14     5830.29     5857.56    194.13 o 
   4   2  14      349.59      497.86     76.98 o 
   5   2  14     8167.37     8028.39    245.74 o 
   6   2  14       40.21      108.57     78.14 o 
   7   2  14     4642.08     4251.66    210.43 o 
   8   2  14      321.49      452.77    109.22 o 
   9   2  14     1896.69     1847.41    182.71 o 
  10   2  14     1226.22      928.32    284.06 o 
  11   2  14      961.81      831.86    168.62 o 
 -15   3  14     4482.58     4616.76    270.88 o 
 -14   3  14        2.70       67.92     98.79 o 
 -13   3  14     3716.56     3905.44    197.12 o 
 -12   3  14      490.99      434.02     97.28 o 
 -11   3  14     1074.73     1118.65    110.74 o 
 -10   3  14      709.06      459.21    111.69 o 
  -9   3  14      115.97       95.14     76.18 o 
  -8   3  14      289.21      154.00     76.47 o 
  -7   3  14     4238.10     4021.61    183.03 o 
  -6   3  14      393.87      304.28     76.49 o 
  -5   3  14     6375.10     6497.15    205.53 o 
  -4   3  14      612.12      426.06     83.17 o 
  -3   3  14    13068.89    12822.18    253.94 o 
  -2   3  14       23.27       25.89     65.08 o 
  -1   3  14    14243.31    14497.71    281.22 o 
   0   3  14      143.24      119.46     68.64 o 
   1   3  14    11376.91    11081.23    241.92 o 
   2   3  14      153.41      145.88     69.97 o 
   3   3  14     3023.03     3185.05    147.03 o 
   4   3  14       85.91      168.66     72.28 o 
   5   3  14      454.82      361.28     82.89 o 
   6   3  14       77.57      -67.22     73.64 o 
   7   3  14      291.82      265.43     99.33 o 
   8   3  14      411.83      398.20    113.47 o 
   9   3  14     1491.41     1462.48    156.69 o 
  10   3  14       45.25      115.85    125.01 o 
  11   3  14     3650.00     3800.11    274.41 o 
 -14   4  14      457.23      352.88    126.94 o 
 -13   4  14     4655.81     4525.57    231.92 o 
 -12   4  14      205.53      130.56     86.57 o 
 -11   4  14     9874.58     9775.27    271.34 o 
 -10   4  14      121.88      132.19     82.84 o 
  -9   4  14    11576.72    11588.25    305.04 o 
  -8   4  14        2.72      121.07     78.08 o 
  -7   4  14     5435.24     6033.44    216.85 o 
  -6   4  14      217.36      209.12     75.35 o 
  -5   4  14     3671.34     4012.22    167.23 o 
  -4   4  14      741.20      847.85     95.53 o 
  -3   4  14     2109.04     2034.11    132.10 o 
  -2   4  14     1455.12     1347.58    123.54 o 
  -1   4  14       56.88       80.02     73.98 o 
   0   4  14      988.77     1077.15    106.23 o 
   1   4  14     5531.27     5419.56    194.03 o 
   2   4  14     1271.11     1212.33    108.45 o 
   3   4  14     7926.53     7627.52    234.38 o 
   4   4  14      158.50      160.66     81.77 o 
   5   4  14     6185.63     6011.68    292.66 o 
   6   4  14       55.26       15.52     80.84 o 
   7   4  14     4707.25     4815.88    218.25 o 
   8   4  14      228.17      239.19    111.92 o 
   9   4  14     3013.51     2831.56    204.24 o 
  10   4  14      178.59      177.40    126.97 o 
 -13   5  14     1944.51     1826.74    183.27 o 
 -12   5  14     3305.23     3496.29    214.04 o 
 -11   5  14      256.63      206.02    107.55 o 
 -10   5  14     5008.23     4752.16    218.87 o 
  -9   5  14      571.63      627.76    109.07 o 
  -8   5  14     2986.87     3119.90    172.08 o 
  -7   5  14      757.04      801.24    113.66 o 
  -6   5  14     1113.52      936.19    122.71 o 
  -5   5  14     2511.01     2407.80    164.18 o 
  -4   5  14     1072.25     1173.67    127.90 o 
  -3   5  14     4238.90     4344.69    196.32 o 
  -2   5  14      103.52       57.55     78.30 o 
  -1   5  14     6502.06     6584.08    250.75 o 
   0   5  14     1418.57     1391.67    130.17 o 
   1   5  14     3651.47     3773.03    198.88 o 
   2   5  14     3948.21     4114.26    209.35 o 
   3   5  14     1302.49     1315.84    128.47 o 
   4   5  14     3338.93     3267.00    286.59 o 
   5   5  14       76.76       53.01    100.04 o 
   6   5  14     2060.19     1788.49    164.62 o 
   7   5  14       11.12      -97.84     99.55 o 
   8   5  14     2407.49     2473.76    228.02 o 
   9   5  14      846.95      688.86    159.98 o 
 -11   6  14      651.97      659.03    150.68 o 
 -10   6  14      140.82      107.48    127.03 o 
  -9   6  14      678.88      654.99    131.57 o 
  -8   6  14      666.15      571.71    123.01 o 
  -7   6  14     1112.09     1018.51    143.74 o 
  -6   6  14     2822.45     2573.61    177.13 o 
  -5   6  14      225.83       25.22    123.07 o 
  -4   6  14     5551.86     5544.46    253.06 o 
  -3   6  14       23.47       72.96     98.85 o 
  -2   6  14     8921.63     8453.60    381.54 o 
  -1   6  14        7.38      -84.81     84.81 o 
   0   6  14     8652.45     8631.48    297.30 o 
   1   6  14       65.73       49.77     92.43 o 
   2   6  14     2877.35     2756.92    211.36 o 
   3   6  14      322.15      173.87    111.44 o 
   4   6  14      668.78      622.26    151.18 o 
   5   6  14      416.57      554.97    151.79 o 
   6   6  14        1.32     -115.23    115.23 o 
   7   6  14      398.16      417.75    141.91 o 
  -9   7  14      242.73      144.07    145.56 o 
  -8   7  14     3589.12     3542.72    297.18 o 
  -7   7  14       39.77       41.08    146.33 o 
  -6   7  14     3528.76     3515.80    276.18 o 
  -5   7  14       24.98      -92.07    128.28 o 
  -4   7  14     1136.40      755.09    211.15 o 
  -3   7  14      117.38      198.71    147.51 o 
  -2   7  14       12.80      -36.03    123.94 o 
  -1   7  14      733.34      605.20    167.76 o 
   0   7  14      873.58      875.65    161.40 o 
   1   7  14      161.68      244.97    147.61 o 
   2   7  14     2344.71     2085.02    207.54 o 
   3   7  14       12.08       -3.81    128.27 o 
   4   7  14     3267.24     3411.96    256.95 o 
  -3   8  14      438.54      690.37    314.98 o 
  -2   8  14     2954.13     2706.35    471.28 o 
  -1   8  14        3.29     -240.87    243.79 o 
 -15   0  15      900.53      657.78    209.18 o 
 -13   0  15     6058.14     5631.59    353.27 o 
 -11   0  15     8255.00     7811.10    364.80 o 
  -9   0  15     8510.07     9048.55    461.48 o 
  -7   0  15    14217.73    14246.33    370.37 o 
  -5   0  15     8645.71     8432.44    349.09 o 
  -3   0  15      503.25      350.76    110.31 o 
  -1   0  15     2012.72     2094.71    163.75 o 
   1   0  15     6200.98     6514.27    262.97 o 
   3   0  15    11248.89    11184.82    340.53 o 
   5   0  15    10883.88    11202.73    409.55 o 
   7   0  15     8348.35     8843.46    478.86 o 
   9   0  15     2306.20     2845.30    342.51 o 
  11   0  15     1242.04      678.34    196.17 o 
 -15   1  15     4117.63     3985.35    215.33 o 
 -14   1  15      731.39      659.01    121.21 o 
 -13   1  15     2727.28     2573.05    160.90 o 
 -12   1  15     1492.39     1455.33    122.96 o 
 -11   1  15      335.69      305.83     88.06 o 
 -10   1  15     1436.27     1560.40    119.63 o 
  -9   1  15      282.91      164.70     82.92 o 
  -8   1  15     2123.44     2230.89    129.38 o 
  -7   1  15     2366.80     2358.23    130.19 o 
  -6   1  15     4335.32     4411.76    175.79 o 
  -5   1  15     7508.97     7742.88    217.59 o 
  -4   1  15      711.37      585.55     86.63 o 
  -3   1  15    13720.23    14066.08    289.83 o 
  -2   1  15      460.32      473.41     81.11 o 
  -1   1  15    12113.51    12009.80    235.40 o 
   0   1  15     1169.60     1037.59     95.05 o 
   1   1  15     7726.84     7886.51    228.58 o 
   2   1  15      737.32      594.00     86.07 o 
   3   1  15     2838.47     2539.09    145.80 o 
   4   1  15     2127.31     2269.33    137.16 o 
   5   1  15       66.79      104.29     79.59 o 
   6   1  15     2787.67     2964.54    162.88 o 
   7   1  15      727.49      449.04    111.67 o 
   8   1  15      994.13      992.60    134.48 o 
   9   1  15     1611.65     1198.77    143.43 o 
  10   1  15      357.67      353.21    118.21 o 
 -15   2  15      143.66      121.28    104.86 o 
 -14   2  15     3382.98     3570.98    213.69 o 
 -13   2  15      497.70      422.36    119.43 o 
 -12   2  15      724.53      679.32    114.42 o 
 -11   2  15     2495.04     2590.20    167.98 o 
 -10   2  15       21.96       37.66     76.22 o 
  -9   2  15     5051.61     4723.98    180.03 o 
  -8   2  15       98.26       84.01     72.62 o 
  -7   2  15     2716.36     2781.46    150.20 o 
  -6   2  15     3865.30     3667.40    185.62 o 
  -5   2  15     1646.81     1823.41    116.93 o 
  -4   2  15    11852.40    11981.57    281.81 o 
  -3   2  15      583.08      584.65     87.80 o 
  -2   2  15    10904.58    11480.08    256.09 o 
  -1   2  15       71.04       44.12     62.24 o 
   0   2  15     6489.49     6361.03    208.11 o 
   1   2  15     2679.04     2422.54    132.48 o 
   2   2  15     3165.77     3387.97    154.06 o 
   3   2  15     3563.76     3981.33    173.85 o 
   4   2  15      837.74      789.51    103.72 o 
   5   2  15     3117.26     3154.63    159.82 o 
   6   2  15      121.23      172.63     84.21 o 
   7   2  15     1609.67     1672.64    168.67 o 
   8   2  15     1309.51     1097.11    131.79 o 
   9   2  15     1860.00     2133.27    185.90 o 
  10   2  15     1877.23     1698.01    187.27 o 
 -14   3  15     1737.99     1671.07    166.17 o 
 -13   3  15       19.05       88.44    111.95 o 
 -12   3  15     4120.39     3869.24    189.79 o 
 -11   3  15      183.46      174.95     86.06 o 
 -10   3  15     7638.33     7504.99    245.50 o 
  -9   3  15       33.51       13.03     80.50 o 
  -8   3  15    10213.43    11046.71    312.22 o 
  -7   3  15      591.40      579.56     98.31 o 
  -6   3  15     7639.89     7883.45    236.62 o 
  -5   3  15      170.74      134.21     73.85 o 
  -4   3  15     3119.39     2953.29    148.58 o 
  -3   3  15       13.49       51.99     71.48 o 
  -2   3  15       11.61       -8.87     74.69 o 
  -1   3  15      527.56      610.32     95.09 o 
   0   3  15     2167.83     2451.43    139.66 o 
   1   3  15      379.79      363.43     80.80 o 
   2   3  15     5852.43     6210.05    203.22 o 
   3   3  15        5.99      -12.22     68.29 o 
   4   3  15     8232.81     8175.63    236.30 o 
   5   3  15        8.05       -0.80     83.52 o 
   6   3  15     7119.86     6977.98    258.05 o 
   7   3  15       97.09        8.75     96.19 o 
   8   3  15     4754.08     4544.95    242.63 o 
   9   3  15       47.62        8.65    120.42 o 
 -13   4  15      714.15      479.35    121.73 o 
 -12   4  15     2248.37     2268.81    160.99 o 
 -11   4  15      529.40      433.82     98.23 o 
 -10   4  15      198.37       99.65     86.62 o 
  -9   4  15      521.03      319.52     96.14 o 
  -8   4  15     1403.44     1513.00    132.21 o 
  -7   4  15      816.85      820.44    109.64 o 
  -6   4  15     3357.44     3695.18    179.09 o 
  -5   4  15      801.57      647.07    100.74 o 
  -4   4  15     5586.44     5685.50    212.23 o 
  -3   4  15       17.27       62.73     79.50 o 
  -2   4  15    10743.37    11360.76    360.93 o 
  -1   4  15       47.45       30.18     76.84 o 
   0   4  15    10381.71    10755.02    310.65 o 
   1   4  15      225.22       28.68     79.42 o 
   2   4  15     4183.00     4082.95    185.64 o 
   3   4  15      337.75      333.15     93.69 o 
   4   4  15      262.82       65.23     83.22 o 
   5   4  15      772.67      919.92    114.94 o 
   6   4  15       64.51      -14.85     88.87 o 
   7   4  15      326.18      158.27    112.28 o 
   8   4  15      761.96      427.38    135.83 o 
   9   4  15      444.49      361.87    200.72 o 
 -12   5  15     1607.65     1154.58    152.47 o 
 -11   5  15     1018.34      836.99    138.02 o 
 -10   5  15     3148.34     3067.89    270.62 o 
  -9   5  15        4.22      -13.25     88.90 o 
  -8   5  15     3892.77     3716.14    197.07 o 
  -7   5  15      575.43      370.62    105.47 o 
  -6   5  15     2144.40     2211.26    164.62 o 
  -5   5  15     1815.93     1740.57    151.73 o 
  -4   5  15      538.18      501.76    113.01 o 
  -3   5  15     3126.78     3005.94    182.68 o 
  -2   5  15      106.06       92.88     88.27 o 
  -1   5  15     5705.54     5503.39    239.14 o 
   0   5  15      664.03      597.03    114.29 o 
   1   5  15     3562.48     4049.82    229.51 o 
   2   5  15     3081.14     3175.85    195.26 o 
   3   5  15      894.29      646.78    128.71 o 
   4   5  15     3082.93     2994.42    204.15 o 
   5   5  15        5.32       22.86    106.85 o 
   6   5  15     2756.23     2619.47    199.88 o 
   7   5  15      101.85       54.18    128.65 o 
 -10   6  15        1.48     -117.65    117.65 o 
  -9   6  15     6499.54     6309.22    291.37 o 
  -8   6  15       62.51      133.42    121.75 o 
  -7   6  15     4435.47     4037.13    248.09 o 
  -6   6  15      567.11      349.21    120.35 o 
  -5   6  15     1842.81     1639.05    161.64 o 
  -4   6  15     1075.08      607.09    129.76 o 
  -3   6  15      683.34     1163.57    145.22 o 
  -2   6  15      745.72      375.79    114.48 o 
  -1   6  15      192.33      218.19    103.31 o 
   0   6  15      384.24      259.81    111.70 o 
   1   6  15     2401.86     2342.71    184.19 o 
   2   6  15      145.07      264.52    110.47 o 
   3   6  15     4034.37     3938.27    248.10 o 
   4   6  15       90.78      215.59    137.36 o 
   5   6  15     3049.10     3040.89    246.79 o 
  -7   7  15      938.06      772.20    314.68 o 
  -6   7  15       24.77      -67.77    137.81 o 
  -5   7  15     3383.47     3099.53    270.41 o 
  -4   7  15       81.31       80.76    147.32 o 
  -3   7  15     5440.45     5535.29    342.99 o 
  -2   7  15      248.10      211.53    148.41 o 
  -1   7  15     5334.38     5254.40    356.31 o 
   0   7  15        0.38      -72.50    125.68 o 
   1   7  15     3886.30     3356.26    280.20 o 
   2   7  15      164.30      220.37    143.31 o 
 -14   0  16     3641.22     3725.36    348.55 o 
 -12   0  16      595.85      512.16    200.74 o 
 -10   0  16       80.12      -28.74    112.03 o 
  -8   0  16      554.65      330.58    137.03 o 
  -6   0  16     4747.67     5333.74    302.74 o 
  -4   0  16    12524.94    12610.30    404.30 o 
  -2   0  16    14816.00    15249.85    412.93 o 
   0   0  16     8119.03     7974.78    302.41 o 
   2   0  16     3801.49     3277.50    204.08 o 
   4   0  16     2504.44     2230.53    213.87 o 
   6   0  16       40.90       18.38    132.03 o 
   8   0  16     1165.29     1061.90    201.23 o 
 -14   1  16     1233.18      960.16    144.34 o 
 -13   1  16      745.17      542.28    125.22 o 
 -12   1  16     4862.49     4833.02    264.49 o 
 -11   1  16        7.81      -28.65     88.43 o 
 -10   1  16     6278.75     6298.62    252.84 o 
  -9   1  16       17.11      108.02     86.30 o 
  -8   1  16     6370.36     6121.86    218.19 o 
  -7   1  16       36.22      -52.48     69.04 o 
  -6   1  16     5723.18     5638.25    213.52 o 
  -5   1  16     1774.62     1698.82    124.09 o 
  -4   1  16     1975.87     1759.29    124.19 o 
  -3   1  16     3732.37     3876.33    170.82 o 
  -2   1  16        4.86      -49.74     71.37 o 
  -1   1  16     2648.28     2975.20    151.39 o 
   0   1  16     1880.45     1934.15    134.35 o 
   1   1  16      901.65      766.73     89.76 o 
   2   1  16     4685.31     4964.00    185.18 o 
   3   1  16      313.55      145.75     82.15 o 
   4   1  16     6380.55     6432.02    223.17 o 
   5   1  16      611.19      566.09    100.93 o 
   6   1  16     6530.86     6353.61    262.96 o 
   7   1  16       15.63      -54.85     97.24 o 
   8   1  16     4800.00     4943.03    242.96 o 
   9   1  16      298.39      161.75    115.22 o 
 -14   2  16      666.73      449.13    136.34 o 
 -13   2  16     2719.37     2864.46    199.55 o 
 -12   2  16      303.23      173.29    114.83 o 
 -11   2  16     4195.05     4206.28    214.94 o 
 -10   2  16       31.44      -76.53     84.92 o 
  -9   2  16     5076.30     5164.79    201.23 o 
  -8   2  16      975.54      821.82    106.47 o 
  -7   2  16     5087.61     5394.40    201.99 o 
  -6   2  16     3132.59     3394.32    158.18 o 
  -5   2  16     3193.60     3094.12    157.86 o 
  -4   2  16     4359.54     4867.67    191.44 o 
  -3   2  16      228.53      184.32     82.23 o 
  -2   2  16     3531.29     3596.46    172.64 o 
  -1   2  16      590.00      661.86    102.84 o 
   0   2  16     3127.94     3522.01    173.24 o 
   1   2  16     2134.91     2115.12    135.20 o 
   2   2  16     2275.32     2204.48    133.62 o 
   3   2  16     2744.02     2682.24    151.64 o 
   4   2  16      260.30      222.91     91.53 o 
   5   2  16     4837.76     4517.67    202.93 o 
   6   2  16        7.72      -11.08     87.43 o 
   7   2  16     4525.20     4641.26    212.87 o 
   8   2  16      488.11      362.39    125.02 o 
   9   2  16     2466.91     2464.50    214.56 o 
 -13   3  16     2486.21     2633.25    204.31 o 
 -12   3  16       68.79      -10.62    106.04 o 
 -11   3  16      739.71      724.19    128.23 o 
 -10   3  16      354.30      246.77     94.58 o 
  -9   3  16      133.84      122.99     86.72 o 
  -8   3  16      902.71     1076.29    132.13 o 
  -7   3  16     3063.29     3097.94    160.83 o 
  -6   3  16       31.51       48.66     73.33 o 
  -5   3  16     7142.96     6934.62    228.54 o 
  -4   3  16       40.09        4.72     73.24 o 
  -3   3  16    11476.84    11213.25    300.81 o 
  -2   3  16       15.76      -78.79     78.79 o 
  -1   3  16    11483.15    12096.33    337.62 o 
   0   3  16       27.49      -43.73     79.15 o 
   1   3  16     6941.12     6795.59    238.18 o 
   2   3  16      376.82      406.22     92.30 o 
   3   3  16     2304.15     2398.77    150.23 o 
   4   3  16      639.64      689.54    114.77 o 
   5   3  16       94.81       32.38     99.18 o 
   6   3  16      260.94      211.71    103.91 o 
   7   3  16       46.49       15.51    104.02 o 
   8   3  16       35.42        0.52    113.38 o 
 -12   4  16      145.56      186.86    110.32 o 
 -11   4  16     5850.35     5688.09    239.55 o 
 -10   4  16      121.06       29.43     94.65 o 
  -9   4  16     8246.64     8235.14    304.67 o 
  -8   4  16        5.22      -30.62     84.73 o 
  -7   4  16     5445.67     5447.46    222.99 o 
  -6   4  16      188.43      234.11     95.47 o 
  -5   4  16     1256.05     1210.06    122.26 o 
  -4   4  16      876.46      676.28    122.19 o 
  -3   4  16      189.41       98.49     86.49 o 
  -2   4  16     1196.90     1041.97    122.66 o 
  -1   4  16      205.39      265.01     97.15 o 
   0   4  16      561.73      418.22    106.98 o 
   1   4  16     2550.07     2348.08    174.47 o 
   2   4  16      263.02      303.44    101.81 o 
   3   4  16     7434.75     7487.99    260.35 o 
   4   4  16       36.26       48.17     95.24 o 
   5   4  16     5705.50     5215.68    258.78 o 
   6   4  16       31.64      -80.73    102.88 o 
   7   4  16     3890.46     4066.99    277.25 o 
 -10   5  16     4775.54     4712.52    271.06 o 
  -9   5  16      111.25       94.64    110.06 o 
  -8   5  16     4530.70     4360.28    250.07 o 
  -7   5  16     1946.14     1706.25    167.84 o 
  -6   5  16     1552.05     1429.33    157.50 o 
  -5   5  16     2786.31     2990.60    214.01 o 
  -4   5  16      465.62      203.29    115.99 o 
  -3   5  16     3121.16     3116.08    190.11 o 
  -2   5  16       22.13       51.10    100.57 o 
  -1   5  16     4458.62     4550.07    224.36 o 
   0   5  16      358.59      129.78    100.24 o 
   1   5  16     3880.67     4110.57    273.24 o 
   2   5  16     2263.46     2258.97    202.05 o 
   3   5  16     1191.86     1274.95    156.16 o 
   4   5  16     2688.92     2151.37    188.63 o 
   5   5  16       48.85      129.79    117.39 o 
  -8   6  16      397.62      179.27    132.56 o 
  -7   6  16       84.56       75.87    125.38 o 
  -6   6  16     3738.69     3397.12    235.10 o 
  -5   6  16      201.72      222.87    128.38 o 
  -4   6  16     5818.98     5950.63    295.36 o 
  -3   6  16        4.43        8.52    118.89 o 
  -2   6  16     5087.67     5250.96    330.55 o 
  -1   6  16       52.81       93.29    125.73 o 
   0   6  16     4568.23     4863.33    254.76 o 
   1   6  16      367.11      118.28    119.08 o 
   2   6  16     2244.64     2337.53    191.46 o 
   3   6  16      203.09       91.32    124.84 o 
 -13   0  17     3625.23     3360.99    370.27 o 
 -11   0  17    11382.47    11622.44    575.76 o 
  -9   0  17     7442.89     7787.62    416.86 o 
  -7   0  17     5001.43     4960.50    332.36 o 
  -5   0  17     4089.24     3554.53    252.01 o 
  -3   0  17     1692.24     1569.89    280.93 o 
  -1   0  17     1292.51     1133.51    153.30 o 
   1   0  17     5945.72     5998.10    333.15 o 
   3   0  17     4595.23     4743.97    268.63 o 
   5   0  17     5436.92     5911.23    365.09 o 
   7   0  17     4516.94     4697.74    341.36 o 
 -13   1  17     3532.58     3395.50    240.53 o 
 -12   1  17     2430.13     2361.99    201.42 o 
 -11   1  17      466.02      364.12    114.67 o 
 -10   1  17     1729.26     1684.78    150.24 o 
  -9   1  17      366.29      261.68     94.38 o 
  -8   1  17     1416.95     1315.14    129.64 o 
  -7   1  17     2169.93     2311.80    164.38 o 
  -6   1  17     1514.11     1480.28    130.11 o 
  -5   1  17     5342.97     5769.08    213.90 o 
  -4   1  17     1081.26     1092.62    112.98 o 
  -3   1  17     9754.61     9581.19    272.75 o 
  -2   1  17       37.19      -11.88     76.70 o 
  -1   1  17     9699.48     9994.65    282.46 o 
   0   1  17     2139.11     2403.84    193.78 o 
   1   1  17     3847.39     3840.27    203.55 o 
   2   1  17      727.04      672.76     95.12 o 
   3   1  17     1184.16     1216.57    115.10 o 
   4   1  17      756.08      594.93    105.54 o 
   5   1  17       48.66       19.26     89.59 o 
   6   1  17     1677.60     1266.10    149.70 o 
   7   1  17      898.17      743.83    138.27 o 
   8   1  17     1420.47     1618.34    170.36 o 
 -12   2  17     1961.37     2143.76    201.81 o 
 -11   2  17     1136.96     1032.45    161.31 o 
 -10   2  17        1.98       23.71    109.05 o 
  -9   2  17     3571.08     3988.00    207.03 o 
  -8   2  17     1133.92      965.83    119.35 o 
  -7   2  17     2376.13     2381.41    192.41 o 
  -6   2  17     2305.74     2131.14    151.41 o 
  -5   2  17      820.56      647.09    106.82 o 
  -4   2  17     5490.46     6194.21    233.52 o 
  -3   2  17        8.73       15.29     77.68 o 
  -2   2  17     8719.57     8415.21    331.64 o 
  -1   2  17       20.64      -21.45     86.41 o 
   0   2  17     4879.96     4943.73    218.05 o 
   1   2  17      616.06      260.72     89.59 o 
   2   2  17     1479.69     1345.64    124.70 o 
   3   2  17     2190.29     2271.91    155.41 o 
   4   2  17      529.87      473.01    102.28 o 
   5   2  17     1324.94     1132.08    128.97 o 
   6   2  17       11.48       71.09    101.49 o 
   7   2  17     1316.98     1431.74    160.68 o 
 -12   3  17     4440.96     4285.74    252.38 o 
 -11   3  17      259.91      166.75    125.51 o 
 -10   3  17     7463.23     7911.39    304.31 o 
  -9   3  17      138.02      -42.06     93.99 o 
  -8   3  17     7655.13     7918.98    283.97 o 
  -7   3  17      184.74       88.23     85.90 o 
  -6   3  17     5705.08     6062.75    221.96 o 
  -5   3  17      403.52      397.86    100.24 o 
  -4   3  17     1522.58     1438.03    144.73 o 
  -3   3  17       30.81       24.97     91.31 o 
  -2   3  17      117.79       32.90     99.47 o 
  -1   3  17        9.13       16.39     93.65 o 
   0   3  17     1653.81     1768.94    155.41 o 
   1   3  17      585.54      431.14    102.02 o 
   2   3  17     4379.03     4215.00    200.83 o 
   3   3  17       45.41      189.61     95.02 o 
   4   3  17     4946.00     5572.19    276.35 o 
   5   3  17      183.58      296.11    115.23 o 
   6   3  17     5664.93     5551.84    316.34 o 
 -10   4  17      499.55      632.92    126.13 o 
  -9   4  17     1007.06      958.47    133.12 o 
  -8   4  17      566.51      623.46    122.64 o 
  -7   4  17      185.47      100.10    102.12 o 
  -6   4  17     4462.69     4841.21    243.06 o 
  -5   4  17      523.79      544.85    109.99 o 
  -4   4  17     5113.48     5202.43    218.73 o 
  -3   4  17      225.31      235.47    102.49 o 
  -2   4  17     3870.73     3919.06    213.56 o 
  -1   4  17       23.78      -38.21    102.90 o 
   0   4  17     5430.45     4939.60    257.22 o 
   1   4  17      469.26      399.59    130.15 o 
   2   4  17     4066.09     4642.01    268.25 o 
   3   4  17      664.74      667.20    124.42 o 
   4   4  17      477.62      477.53    132.37 o 
   5   4  17      360.40      229.32    132.67 o 
  -8   5  17     4094.09     4468.47    251.12 o 
  -7   5  17     1321.59     1255.49    160.90 o 
  -6   5  17     2047.03     2151.94    187.36 o 
  -5   5  17     2875.87     2434.94    207.33 o 
  -4   5  17      114.11       53.08    114.02 o 
  -3   5  17     2933.76     2574.57    204.89 o 
  -2   5  17        9.46     -108.56    108.56 o 
  -1   5  17     1794.27     1847.03    197.28 o 
   0   5  17      346.54      202.95    118.07 o 
   1   5  17     2461.02     2675.81    206.05 o 
   2   5  17     1769.54     1872.20    196.74 o 
   3   5  17      956.50      978.88    169.71 o 
  -4   6  17      532.25      302.78    149.59 o 
  -3   6  17       86.27      119.29    151.73 o 
  -2   6  17      518.62      745.01    200.16 o 
  -1   6  17       26.63      -32.02    154.77 o 
 -12   0  18     1413.22     1297.54    259.31 o 
 -10   0  18      154.91      171.20    162.71 o 
  -8   0  18      862.15      555.59    165.86 o 
  -6   0  18     1306.25     1239.03    313.35 o 
  -4   0  18     5744.08     5803.72    301.28 o 
  -2   0  18    13811.09    13839.10    416.72 o 
   0   0  18     7981.28     8168.21    388.83 o 
   2   0  18     2964.98     2784.51    293.05 o 
   4   0  18      684.47      588.68    163.13 o 
   6   0  18       15.00     -146.36    146.36 o 
 -11   1  18        5.32     -111.88    111.88 o 
 -10   1  18     5751.28     6173.93    303.52 o 
  -9   1  18      179.35       99.57    105.06 o 
  -8   1  18     3979.86     3901.27    221.76 o 
  -7   1  18      437.30      184.97     93.67 o 
  -6   1  18     2022.32     1879.44    144.51 o 
  -5   1  18      230.64      157.31     90.76 o 
  -4   1  18      616.34      568.07    101.58 o 
  -3   1  18     2243.55     2298.71    147.20 o 
  -2   1  18       55.19       69.49     85.24 o 
  -1   1  18     1994.19     1915.07    141.58 o 
   0   1  18     1134.09     1124.02    135.84 o 
   1   1  18      547.16      529.42    113.51 o 
   2   1  18     2537.34     2711.32    185.93 o 
   3   1  18      320.10      177.69     86.75 o 
   4   1  18     4077.17     3988.79    192.89 o 
   5   1  18       10.11       30.19    108.81 o 
   6   1  18     3896.00     4243.86    237.76 o 
 -11   2  18     5233.92     4628.92    277.55 o 
 -10   2  18      150.77      148.38    130.37 o 
  -9   2  18     3247.27     3172.17    212.71 o 
  -8   2  18       91.65       14.86     92.55 o 
  -7   2  18     2222.31     1914.53    193.68 o 
  -6   2  18     1706.94     1348.39    139.06 o 
  -5   2  18     2391.69     2525.22    175.46 o 
  -4   2  18     3415.18     3091.47    176.76 o 
  -3   2  18      661.54      416.63    105.50 o 
  -2   2  18     2514.95     2590.11    169.59 o 
  -1   2  18      749.28      683.63    121.38 o 
   0   2  18     3036.89     2868.12    200.01 o 
   1   2  18     2144.27     2091.65    210.12 o 
   2   2  18     1630.61     1597.90    145.63 o 
   3   2  18     2376.58     2495.30    161.38 o 
   4   2  18      280.04      320.91    109.89 o 
   5   2  18     3321.62     2821.43    197.37 o 
 -10   3  18       40.78      -31.09    126.10 o 
  -9   3  18      472.02      186.68    120.34 o 
  -8   3  18      596.94      625.68    137.56 o 
  -7   3  18     1813.68     1556.22    156.50 o 
  -6   3  18      179.03      102.59    110.12 o 
  -5   3  18     5343.76     5691.88    319.90 o 
  -4   3  18      288.00      383.47    117.41 o 
  -3   3  18     6078.01     5866.83    260.36 o 
  -2   3  18      110.50      174.80    110.19 o 
  -1   3  18     6461.34     6472.37    274.50 o 
   0   3  18        1.98       46.13    106.77 o 
   1   3  18     4550.63     4153.58    289.06 o 
   2   3  18       74.80       93.81    103.67 o 
   3   3  18     1187.28     1222.45    148.54 o 
   4   3  18      117.29       78.09     97.52 o 
  -8   4  18      192.20       60.77    113.75 o 
  -7   4  18     4905.25     4779.41    257.99 o 
  -6   4  18       40.78      -16.66    112.23 o 
  -5   4  18     1610.50     1459.08    164.01 o 
  -4   4  18      540.22      395.73    134.01 o 
  -3   4  18       21.18       55.28    117.73 o 
  -2   4  18      858.21      971.73    153.73 o 
  -1   4  18      124.42      124.52    128.79 o 
   0   4  18      487.51      329.73    143.30 o 
   1   4  18     2092.78     2476.35    211.40 o 
   2   4  18       24.16       44.22    121.17 o 
   3   4  18     5021.52     4966.19    377.13 o 
  -4   5  18      128.19      202.36    150.74 o 
  -3   5  18     1912.04     1584.84    212.76 o 
  -2   5  18        4.77       26.01    159.55 o 
  -1   5  18     2002.57     1649.69    238.65 o 
  -9   0  19     8780.55     8823.46    595.00 o 
  -7   0  19     3769.53     3441.43    299.24 o 
  -5   0  19     2325.25     2055.64    208.72 o 
  -3   0  19      261.31      304.05    134.86 o 
  -1   0  19      613.18      562.93    165.73 o 
   1   0  19     3842.99     3901.24    429.12 o 
   3   0  19     6113.83     6181.32    328.52 o 
  -9   1  19      295.95      234.44    125.26 o 
  -8   1  19     1148.80     1235.09    161.80 o 
  -7   1  19     1740.88     1643.93    202.41 o 
  -6   1  19      530.03      456.16    116.84 o 
  -5   1  19     3884.70     3741.61    208.14 o 
  -4   1  19      466.08      458.10    106.84 o 
  -3   1  19     6948.48     6881.06    269.14 o 
  -2   1  19        2.91      161.77    102.19 o 
  -1   1  19     7550.20     7989.68    305.74 o 
   0   1  19      442.33      365.76    110.05 o 
   1   1  19     4401.18     4467.85    249.69 o 
   2   1  19     1557.05     1485.51    153.44 o 
   3   1  19      841.88      760.30    134.45 o 
  -9   2  19     1717.65     1688.03    210.94 o 
  -8   2  19      802.70      827.25    153.10 o 
  -7   2  19     2416.02     2687.42    276.14 o 
  -6   2  19     3194.65     2827.49    203.42 o 
  -5   2  19      518.85      323.12    114.39 o 
  -4   2  19     5431.26     5769.59    280.43 o 
  -3   2  19        2.46      -67.36    105.67 o 
  -2   2  19     5642.88     5641.76    258.45 o 
  -1   2  19      290.93       77.58    107.15 o 
   0   2  19     3635.16     3590.18    242.85 o 
   1   2  19      756.67      385.88    122.76 o 
   2   2  19     1481.32     1426.66    175.76 o 
   3   2  19     1025.35      574.90    138.03 o 
  -7   3  19        4.65       26.08    128.84 o 
  -6   3  19     3460.44     3123.73    217.33 o 
  -5   3  19      294.06      188.06    114.94 o 
  -4   3  19      909.83      884.54    145.21 o 
  -3   3  19      220.65      187.70    125.22 o 
  -2   3  19        2.35       51.83    110.76 o 
  -1   3  19       93.10      170.18    118.66 o 
   0   3  19     1315.64     1287.00    160.83 o 
   1   3  19       29.13      -39.57    112.79 o 
  -6   0  20     3420.63     2914.14    326.90 o 
  -4   0  20     3843.14     3918.48    416.16 o 
  -2   0  20     5085.37     5154.86    364.16 o 
   0   0  20     6030.21     5873.91    594.63 o 
  -6   1  20     2051.99     1678.66    222.88 o 
  -5   1  20      781.09      755.52    144.54 o 
  -4   1  20      418.52      427.87    132.92 o 
  -3   1  20      641.30      439.17    127.48 o 
  -2   1  20       15.08       12.32    108.61 o 
  -1   1  20     1347.65     1451.88    164.30 o 
                                                 
